# Supplementary material for: 2-(4-Bromo­phen­yl)-3-(4-hy­droxy­phen­yl)-1,3-thia­zolidin-4-one
Source: Acta Crystallogr Sect E Struct Rep Online. 2011 Jul 6;67(Pt 8):o1902. doi: 10.1107/S1600536811025281 (PMC3212296; doi:10.1107/S1600536811025281)
Supplement: Supplementary file 1 [file e-67-o1902-sup1.cif]

##############################################################################
#                                                                            #
# This CIF contains the data in a paper accepted for publication in          #
# Acta Crystallographica Section E. It conforms to the requirements of       #
# Notes for Authors for Acta Crystallographica Section E, and has been       #
# peer reviewed under the auspices of the IUCr Commission on Journals.       #
#                                                                            #
# Full details of the Crystallographic Information File format               #
# are given in the paper "The Crystallographic Information File (CIF):       #
# a New Standard Archive File for Crystallography" by S. R. Hall, F. H.      #
# Allen and I. D. Brown [Acta Cryst. (1991), A47, 655-685].                  #
#                                                                            #
# The current version of the core CIF dictionary is obtainable from          #
# ftp://ftp.iucr.org/pub/cif_core.dic.                                       #
#                                                                            #
# Software is freely available for graphical display of the structure(s)     #
# in this CIF. For information consult the CIF software page                 #
# http://www.iucr.org/resources/cif/software.                                #
#                                                                            #
# This file may be used for bona fide research purposes within the           #
# scientific community so long as proper attribution is given to the journal # 
# article from which it was obtained.                                        #
#                                                                            #
##############################################################################
data_global
_audit_creation_method     SHELXL97
_journal_date_recd_electronic     2011-06-25
_journal_date_accepted     2011-06-27
_journal_name_full     'Acta Crystallographica, Section E'
_journal_year     2011
_journal_volume     67
_journal_issue      8
_journal_page_first     o1902
_journal_page_last     o1902
_journal_paper_category     QO
_journal_coeditor_code     BT5562
_publ_contact_author_name     'G. Chakkaravarthi'
_publ_contact_author_address
;
Department of Physics
CPCL Polytechnic College
Chennai 600 068
India
;
_publ_contact_author_email     'chakkaravarthi_2005@yahoo.com'
_publ_contact_author_fax     ?
_publ_contact_author_phone     '09940334668'
_publ_section_title
;
2-(4-Bromophenyl)-3-(4-hydroxyphenyl)-1,3-thiazolidin-4-one
;
loop_
    _publ_author_name
    _publ_author_address
    'Jasmine P. Vennila'
;
Department of Physics,
Panimalar Institute of Technology,
Chennai 602 103,
India
;
    'D. John Thiruvadigal'
;
Department of Physics,
SRM University,
Kattankulathur Campus,
Chennai,
India
;
    'Helen P. Kavitha'
;
Department of Chemistry,
SRM University,
Ramapuram Campus
Chennai 600 089,
India
;
    'G. Chakkaravarthi'
;
Department of Physics,
CPCL Polytechnic College,
Chennai 600 068,
India
;
    'V. Manivannan'
;
Department of Research and Development,
PRIST University,
Vallam,
Thanjavur 613 403,
Tamil Nadu,
India
;
_publ_section_synopsis     .
data_I
_audit_creation_method     SHELXL-97
_chemical_name_systematic
;
2-(4-Bromophenyl)-3-(4-hydroxyphenyl)-1,3-thiazolidin-4-one
;
_chemical_name_common     ?
_chemical_formula_moiety     'C15 H12 Br N O2 S'
_chemical_formula_sum     'C15 H12 Br N O2 S'
_chemical_formula_iupac     'C15 H12 Br N O2 S'
_chemical_formula_weight     350.23
_chemical_melting_point     ?
_symmetry_cell_setting     orthorhombic
_symmetry_space_group_name_H-M     'P b c a'
_symmetry_space_group_name_Hall     '-P 2ac 2ab'
loop_
    _symmetry_equiv_pos_as_xyz
    'x, y, z'
    '-x+1/2, -y, z+1/2'
    'x+1/2, -y+1/2, -z'
    '-x, y+1/2, -z+1/2'
    '-x, -y, -z'
    'x-1/2, y, -z-1/2'
    '-x-1/2, y-1/2, z'
    'x, -y-1/2, z-1/2'
_cell_length_a     13.3367(6)
_cell_length_b     12.6292(5)
_cell_length_c     17.1230(6)
_cell_angle_alpha     90.00
_cell_angle_beta     90.00
_cell_angle_gamma     90.00
_cell_volume     2884.1(2)
_cell_formula_units_Z     8
_cell_measurement_reflns_used     4654
_cell_measurement_theta_min     2.4
_cell_measurement_theta_max     23.8
_cell_measurement_temperature     295(2)
_exptl_crystal_description     block
_exptl_crystal_colour     colourless
_exptl_crystal_size_max     0.30
_exptl_crystal_size_mid     0.20
_exptl_crystal_size_min     0.20
_exptl_crystal_density_diffrn     1.613
_exptl_crystal_density_meas     ?
_exptl_crystal_density_method     'not measured'
_exptl_crystal_F_000     1408
_exptl_absorpt_coefficient_mu     2.995
_exptl_absorpt_correction_type     multi-scan
_exptl_absorpt_process_details     '(SADABS; Sheldrick, 1996)'
_exptl_absorpt_correction_T_min     0.4669
_exptl_absorpt_correction_T_max     0.5857
_exptl_special_details     ?
_diffrn_ambient_temperature     295(2)
_diffrn_radiation_type     MoK\a
_diffrn_radiation_wavelength     0.71073
_diffrn_radiation_source     'fine-focus sealed tube'
_diffrn_radiation_monochromator     graphite
_diffrn_measurement_device_type     'Bruker Kappa APEXII'
_diffrn_measurement_method     '\w and \f'
_diffrn_detector_area_resol_mean     ?
_diffrn_reflns_number     18957
_diffrn_reflns_av_R_equivalents     0.0310
_diffrn_reflns_av_sigmaI/netI     0.0384
_diffrn_reflns_theta_min     2.38
_diffrn_reflns_theta_max     28.44
_diffrn_reflns_theta_full     28.44
_diffrn_measured_fraction_theta_max     0.995
_diffrn_measured_fraction_theta_full     0.995
_diffrn_reflns_limit_h_min     -17
_diffrn_reflns_limit_h_max     16
_diffrn_reflns_limit_k_min     -16
_diffrn_reflns_limit_k_max     16
_diffrn_reflns_limit_l_min     -16
_diffrn_reflns_limit_l_max     22
_diffrn_standards_number     0
_diffrn_standards_interval_count     ?
_diffrn_standards_interval_time     0
_diffrn_standards_decay_%     ?
_refine_special_details     ?
_reflns_number_total     3617
_reflns_number_gt     2317
_reflns_threshold_expression     I>2sigma(I)
_refine_ls_structure_factor_coef     Fsqd
_refine_ls_matrix_type     full
_refine_ls_R_factor_all     0.0790
_refine_ls_R_factor_gt     0.0380
_refine_ls_wR_factor_gt     0.0767
_refine_ls_wR_factor_ref     0.0873
_refine_ls_goodness_of_fit_ref     1.017
_refine_ls_restrained_S_all     1.017
_refine_ls_number_reflns     3617
_refine_ls_number_parameters     181
_refine_ls_number_restraints     0
_refine_ls_hydrogen_treatment     constr
_refine_ls_weighting_scheme     calc
_refine_ls_weighting_details
         'calc w=1/[\s^2^(Fo^2^)+(0.0332P)^2^+1.5996P] where P=(Fo^2^+2Fc^2^)/3'
_atom_sites_solution_hydrogens     geom
_atom_sites_solution_primary     direct
_atom_sites_solution_secondary     difmap
_refine_ls_shift/su_max     0.000
_refine_ls_shift/su_mean     0.000
_refine_diff_density_max     0.449
_refine_diff_density_min     -0.474
_refine_ls_extinction_method     none
_refine_ls_extinction_coef     ?
loop_
    _atom_type_symbol
    _atom_type_description
    _atom_type_scat_dispersion_real
    _atom_type_scat_dispersion_imag
    _atom_type_scat_source
    'C' 'C' 0.0033 0.0016
                         'International Tables Vol C Tables 4.2.6.8 and 6.1.1.4'
    'H' 'H' 0.0000 0.0000
                         'International Tables Vol C Tables 4.2.6.8 and 6.1.1.4'
    'N' 'N' 0.0061 0.0033
                         'International Tables Vol C Tables 4.2.6.8 and 6.1.1.4'
    'O' 'O' 0.0106 0.0060
                         'International Tables Vol C Tables 4.2.6.8 and 6.1.1.4'
    'S' 'S' 0.1246 0.1234
                         'International Tables Vol C Tables 4.2.6.8 and 6.1.1.4'
    'Br' 'Br' -0.2901 2.4595
                         'International Tables Vol C Tables 4.2.6.8 and 6.1.1.4'
_computing_data_collection     'APEX2 (Bruker, 2004)'
_computing_cell_refinement     'SAINT (Bruker, 2004)'
_computing_data_reduction     'SAINT (Bruker, 2004)'
_computing_structure_solution     'SHELXS97 (Sheldrick, 2008)'
_computing_structure_refinement     'SHELXL97 (Sheldrick, 2008)'
_computing_molecular_graphics     'PLATON (Spek, 2009)'
_computing_publication_material     'SHELXL97 (Sheldrick, 2008)'
loop_
    _atom_site_type_symbol
    _atom_site_label
    _atom_site_fract_x
    _atom_site_fract_y
    _atom_site_fract_z
    _atom_site_U_iso_or_equiv
    _atom_site_adp_type
    _atom_site_calc_flag
    _atom_site_refinement_flags
    _atom_site_occupancy
    _atom_site_symmetry_multiplicity
    _atom_site_disorder_assembly
    _atom_site_disorder_group
    C C1 0.63473(19) 0.1392(2) 0.12609(17) 0.0510(7) Uani d . 1 1 . .
    H H1A 0.6916 0.1565 0.0932 0.061 Uiso calc R 1 1 . .
    H H1B 0.6280 0.0628 0.1279 0.061 Uiso calc R 1 1 . .
    C C2 0.54086(16) 0.18813(18) 0.09361(15) 0.0344(5) Uani d . 1 1 . .
    C C3 0.52231(15) 0.23237(19) 0.22967(13) 0.0328(5) Uani d . 1 1 . .
    H H3 0.5202 0.3035 0.2525 0.039 Uiso calc R 1 1 . .
    C C4 0.46182(16) 0.15917(18) 0.28031(13) 0.0316(5) Uani d . 1 1 . .
    C C5 0.41708(17) 0.06902(18) 0.25054(14) 0.0342(5) Uani d . 1 1 . .
    H H5 0.4201 0.0555 0.1972 0.041 Uiso calc R 1 1 . .
    C C6 0.36796(18) -0.00109(19) 0.29911(15) 0.0387(6) Uani d . 1 1 . .
    H H6 0.3372 -0.0612 0.2788 0.046 Uiso calc R 1 1 . .
    C C7 0.36517(19) 0.0191(2) 0.37752(15) 0.0427(6) Uani d . 1 1 . .
    C C8 0.4075(2) 0.1078(2) 0.40845(16) 0.0515(7) Uani d . 1 1 . .
    H H8 0.4044 0.1204 0.4619 0.062 Uiso calc R 1 1 . .
    C C9 0.4548(2) 0.1784(2) 0.35973(15) 0.0459(7) Uani d . 1 1 . .
    H H9 0.4825 0.2399 0.3804 0.055 Uiso calc R 1 1 . .
    C C10 0.39180(15) 0.28732(16) 0.13260(12) 0.0262(5) Uani d . 1 1 . .
    C C11 0.31686(16) 0.23068(17) 0.09663(13) 0.0305(5) Uani d . 1 1 . .
    H H11 0.3274 0.1603 0.0830 0.037 Uiso calc R 1 1 . .
    C C12 0.22563(16) 0.27854(18) 0.08068(13) 0.0324(5) Uani d . 1 1 . .
    H H12 0.1745 0.2400 0.0571 0.039 Uiso calc R 1 1 . .
    C C13 0.21067(15) 0.38358(18) 0.09987(13) 0.0313(5) Uani d . 1 1 . .
    C C14 0.28555(17) 0.43972(18) 0.13648(15) 0.0373(6) Uani d . 1 1 . .
    H H14 0.2751 0.5101 0.1502 0.045 Uiso calc R 1 1 . .
    C C15 0.37581(17) 0.39194(18) 0.15282(14) 0.0351(5) Uani d . 1 1 . .
    H H15 0.4263 0.4301 0.1776 0.042 Uiso calc R 1 1 . .
    N N1 0.48688(12) 0.23846(14) 0.14893(10) 0.0290(4) Uani d . 1 1 . .
    O O1 0.51648(12) 0.18202(13) 0.02472(10) 0.0432(4) Uani d . 1 1 . .
    O O2 0.12206(12) 0.43423(13) 0.08407(11) 0.0472(5) Uani d . 1 1 . .
    H H2 0.0887 0.3982 0.0539 0.057 Uiso calc R 1 1 . .
    S S1 0.65353(5) 0.19057(6) 0.22246(4) 0.04894(19) Uani d . 1 1 . .
    Br Br1 0.29816(3) -0.07918(3) 0.44309(2) 0.07795(16) Uani d . 1 1 . .
loop_
    _atom_site_aniso_label
    _atom_site_aniso_U_11
    _atom_site_aniso_U_22
    _atom_site_aniso_U_33
    _atom_site_aniso_U_12
    _atom_site_aniso_U_13
    _atom_site_aniso_U_23
    C1 0.0342(14) 0.0612(17) 0.0575(18) 0.0169(13) 0.0023(12) 0.0021(14)
    C2 0.0277(12) 0.0379(12) 0.0376(16) 0.0002(10) 0.0076(11) 0.0026(11)
    C3 0.0271(11) 0.0393(12) 0.0320(14) 0.0020(10) -0.0051(10) -0.0013(10)
    C4 0.0285(11) 0.0418(13) 0.0244(13) 0.0066(10) -0.0036(9) -0.0008(10)
    C5 0.0393(13) 0.0402(12) 0.0229(12) 0.0040(11) -0.0011(10) 0.0000(11)
    C6 0.0402(14) 0.0346(13) 0.0413(16) 0.0070(11) 0.0006(11) 0.0037(11)
    C7 0.0436(14) 0.0497(15) 0.0349(16) 0.0170(12) 0.0104(12) 0.0136(13)
    C8 0.0581(18) 0.0711(19) 0.0254(14) 0.0138(15) 0.0042(13) -0.0003(14)
    C9 0.0483(15) 0.0560(16) 0.0335(16) 0.0013(13) -0.0020(12) -0.0098(13)
    C10 0.0226(10) 0.0330(11) 0.0230(12) 0.0013(9) 0.0013(9) 0.0011(9)
    C11 0.0320(12) 0.0290(11) 0.0305(13) 0.0008(10) 0.0002(10) -0.0040(10)
    C12 0.0258(11) 0.0405(13) 0.0310(13) -0.0017(10) -0.0041(9) -0.0098(10)
    C13 0.0253(11) 0.0421(12) 0.0265(13) 0.0064(10) -0.0012(9) -0.0062(10)
    C14 0.0344(13) 0.0331(12) 0.0442(15) 0.0038(10) -0.0071(11) -0.0118(11)
    C15 0.0264(11) 0.0388(13) 0.0400(15) -0.0039(10) -0.0059(10) -0.0062(11)
    N1 0.0234(9) 0.0362(10) 0.0273(11) 0.0037(8) -0.0009(8) 0.0024(8)
    O1 0.0371(9) 0.0622(11) 0.0304(11) 0.0067(8) 0.0078(8) -0.0037(8)
    O2 0.0324(9) 0.0557(11) 0.0534(11) 0.0145(8) -0.0157(8) -0.0223(9)
    S1 0.0268(3) 0.0699(5) 0.0501(5) 0.0060(3) -0.0060(3) 0.0099(4)
    Br1 0.1055(3) 0.0617(2) 0.0667(3) 0.02192(19) 0.0415(2) 0.03136(17)
_geom_special_details     ?
loop_
    _geom_bond_atom_site_label_1
    _geom_bond_atom_site_label_2
    _geom_bond_site_symmetry_2
    _geom_bond_distance
    _geom_bond_publ_flag
    C1 C2 . 1.503(3) ?
    C1 S1 . 1.791(3) ?
    C1 H1A . 0.9700 ?
    C1 H1B . 0.9700 ?
    C2 O1 . 1.226(3) ?
    C2 N1 . 1.349(3) ?
    C3 N1 . 1.463(3) ?
    C3 C4 . 1.502(3) ?
    C3 S1 . 1.832(2) ?
    C3 H3 . 0.9800 ?
    C4 C5 . 1.383(3) ?
    C4 C9 . 1.385(3) ?
    C5 C6 . 1.380(3) ?
    C5 H5 . 0.9300 ?
    C6 C7 . 1.367(3) ?
    C6 H6 . 0.9300 ?
    C7 C8 . 1.361(4) ?
    C7 Br1 . 1.897(2) ?
    C8 C9 . 1.375(4) ?
    C8 H8 . 0.9300 ?
    C9 H9 . 0.9300 ?
    C10 C11 . 1.375(3) ?
    C10 C15 . 1.382(3) ?
    C10 N1 . 1.438(3) ?
    C11 C12 . 1.386(3) ?
    C11 H11 . 0.9300 ?
    C12 C13 . 1.381(3) ?
    C12 H12 . 0.9300 ?
    C13 O2 . 1.371(3) ?
    C13 C14 . 1.376(3) ?
    C14 C15 . 1.375(3) ?
    C14 H14 . 0.9300 ?
    C15 H15 . 0.9300 ?
    O2 H2 . 0.8200 ?
loop_
    _geom_angle_atom_site_label_1
    _geom_angle_atom_site_label_2
    _geom_angle_atom_site_label_3
    _geom_angle_site_symmetry_1
    _geom_angle_site_symmetry_3
    _geom_angle
    _geom_angle_publ_flag
    C2 C1 S1 . . 107.98(18) ?
    C2 C1 H1A . . 110.1 ?
    S1 C1 H1A . . 110.1 ?
    C2 C1 H1B . . 110.1 ?
    S1 C1 H1B . . 110.1 ?
    H1A C1 H1B . . 108.4 ?
    O1 C2 N1 . . 124.3(2) ?
    O1 C2 C1 . . 123.5(2) ?
    N1 C2 C1 . . 112.2(2) ?
    N1 C3 C4 . . 113.86(18) ?
    N1 C3 S1 . . 105.06(14) ?
    C4 C3 S1 . . 111.99(15) ?
    N1 C3 H3 . . 108.6 ?
    C4 C3 H3 . . 108.6 ?
    S1 C3 H3 . . 108.6 ?
    C5 C4 C9 . . 118.5(2) ?
    C5 C4 C3 . . 121.7(2) ?
    C9 C4 C3 . . 119.7(2) ?
    C6 C5 C4 . . 120.7(2) ?
    C6 C5 H5 . . 119.6 ?
    C4 C5 H5 . . 119.6 ?
    C7 C6 C5 . . 119.0(2) ?
    C7 C6 H6 . . 120.5 ?
    C5 C6 H6 . . 120.5 ?
    C8 C7 C6 . . 121.6(2) ?
    C8 C7 Br1 . . 120.2(2) ?
    C6 C7 Br1 . . 118.2(2) ?
    C7 C8 C9 . . 119.2(2) ?
    C7 C8 H8 . . 120.4 ?
    C9 C8 H8 . . 120.4 ?
    C8 C9 C4 . . 120.9(2) ?
    C8 C9 H9 . . 119.6 ?
    C4 C9 H9 . . 119.6 ?
    C11 C10 C15 . . 119.83(19) ?
    C11 C10 N1 . . 120.33(19) ?
    C15 C10 N1 . . 119.84(19) ?
    C10 C11 C12 . . 120.0(2) ?
    C10 C11 H11 . . 120.0 ?
    C12 C11 H11 . . 120.0 ?
    C13 C12 C11 . . 119.9(2) ?
    C13 C12 H12 . . 120.0 ?
    C11 C12 H12 . . 120.0 ?
    O2 C13 C14 . . 118.4(2) ?
    O2 C13 C12 . . 121.7(2) ?
    C14 C13 C12 . . 119.9(2) ?
    C15 C14 C13 . . 120.1(2) ?
    C15 C14 H14 . . 119.9 ?
    C13 C14 H14 . . 119.9 ?
    C14 C15 C10 . . 120.2(2) ?
    C14 C15 H15 . . 119.9 ?
    C10 C15 H15 . . 119.9 ?
    C2 N1 C10 . . 122.44(18) ?
    C2 N1 C3 . . 117.80(18) ?
    C10 N1 C3 . . 119.42(17) ?
    C13 O2 H2 . . 109.5 ?
    C1 S1 C3 . . 91.88(11) ?
loop_
    _geom_torsion_atom_site_label_1
    _geom_torsion_atom_site_label_2
    _geom_torsion_atom_site_label_3
    _geom_torsion_atom_site_label_4
    _geom_torsion_site_symmetry_1
    _geom_torsion_site_symmetry_2
    _geom_torsion_site_symmetry_3
    _geom_torsion_site_symmetry_4
    _geom_torsion
    _geom_torsion_publ_flag
    S1 C1 C2 O1 . . . . 168.02(19) ?
    S1 C1 C2 N1 . . . . -12.4(3) ?
    N1 C3 C4 C5 . . . . 32.4(3) ?
    S1 C3 C4 C5 . . . . -86.6(2) ?
    N1 C3 C4 C9 . . . . -151.3(2) ?
    S1 C3 C4 C9 . . . . 89.7(2) ?
    C9 C4 C5 C6 . . . . -1.1(3) ?
    C3 C4 C5 C6 . . . . 175.3(2) ?
    C4 C5 C6 C7 . . . . -0.8(3) ?
    C5 C6 C7 C8 . . . . 1.6(4) ?
    C5 C6 C7 Br1 . . . . -179.47(17) ?
    C6 C7 C8 C9 . . . . -0.5(4) ?
    Br1 C7 C8 C9 . . . . -179.4(2) ?
    C7 C8 C9 C4 . . . . -1.5(4) ?
    C5 C4 C9 C8 . . . . 2.2(4) ?
    C3 C4 C9 C8 . . . . -174.2(2) ?
    C15 C10 C11 C12 . . . . 0.1(3) ?
    N1 C10 C11 C12 . . . . -179.6(2) ?
    C10 C11 C12 C13 . . . . 1.0(3) ?
    C11 C12 C13 O2 . . . . 179.1(2) ?
    C11 C12 C13 C14 . . . . -1.6(4) ?
    O2 C13 C14 C15 . . . . -179.5(2) ?
    C12 C13 C14 C15 . . . . 1.1(4) ?
    C13 C14 C15 C10 . . . . 0.0(4) ?
    C11 C10 C15 C14 . . . . -0.6(3) ?
    N1 C10 C15 C14 . . . . 179.1(2) ?
    O1 C2 N1 C10 . . . . 2.4(3) ?
    C1 C2 N1 C10 . . . . -177.1(2) ?
    O1 C2 N1 C3 . . . . 175.7(2) ?
    C1 C2 N1 C3 . . . . -3.9(3) ?
    C11 C10 N1 C2 . . . . 52.6(3) ?
    C15 C10 N1 C2 . . . . -127.1(2) ?
    C11 C10 N1 C3 . . . . -120.6(2) ?
    C15 C10 N1 C3 . . . . 59.7(3) ?
    C4 C3 N1 C2 . . . . -105.3(2) ?
    S1 C3 N1 C2 . . . . 17.6(2) ?
    C4 C3 N1 C10 . . . . 68.2(3) ?
    S1 C3 N1 C10 . . . . -168.91(15) ?
    C2 C1 S1 C3 . . . . 18.91(19) ?
    N1 C3 S1 C1 . . . . -20.26(17) ?
    C4 C3 S1 C1 . . . . 103.83(18) ?
loop_
    _geom_hbond_atom_site_label_D
    _geom_hbond_atom_site_label_H
    _geom_hbond_atom_site_label_A
    _geom_hbond_site_symmetry_A
    _geom_hbond_distance_DH
    _geom_hbond_distance_HA
    _geom_hbond_distance_DA
    _geom_hbond_angle_DHA
    _geom_hbond_publ_flag
    O2 H2 O1 3_455 0.82 1.94 2.758(2) 175 y
    C5 H5 O2 7_655 0.93 2.53 3.361(3) 149 y
    C12 H12 Br1 2_554 0.93 2.84 3.463(2) 125 y
    C15 H15 Cg2 4_655 0.93 2.94 3.775(2) 150 y
_iucr_refine_instructions_details
;
TITL 4BRTN in Pbca
CELL  0.71073  13.3367  12.6292  17.1230   90.000   90.000   90.000
ZERR     8.00   0.0006   0.0005   0.0006    0.000    0.000    0.000
LATT   1
SYMM  1/2 - X, - Y, 1/2 + Z
SYMM  1/2 + X, 1/2 - Y, - Z
SYMM  - X, 1/2 + Y, 1/2 - Z
SFAC  C    H    N    O    S    BR
UNIT  120  96   8    16   8    8
MERG   2
FMAP   2
PLAN   25
SIZE     0.20   0.20   0.30
ACTA
BOND   $H
CONF
HTAB  O2 O1_$1
EQIV  $1  -1/2+x,1/2-y,-z
HTAB  C5 O2_$2
EQIV $2 1/2-x,-1/2+y,z
HTAB C12 Br1_$3
EQIV $3 1/2-x,-y,-1/2+z
L.S.   4
WGHT    0.033200    1.599600
FVAR       0.35802
C1    1    0.634732    0.139195    0.126089    11.00000    0.03419    0.06123 =
         0.05749    0.00211    0.00227    0.01695
AFIX  23
H1A   2    0.691621    0.156540    0.093193    11.00000   -1.20000
H1B   2    0.627975    0.062762    0.127922    11.00000   -1.20000
AFIX   0
C2    1    0.540863    0.188127    0.093605    11.00000    0.02773    0.03794 =
         0.03763    0.00264    0.00757    0.00024
C3    1    0.522305    0.232365    0.229668    11.00000    0.02709    0.03929 =
         0.03200   -0.00128   -0.00512    0.00196
AFIX  13
H3    2    0.520173    0.303509    0.252460    11.00000   -1.20000
AFIX   0
C4    1    0.461822    0.159167    0.280311    11.00000    0.02846    0.04180 =
         0.02441   -0.00082   -0.00364    0.00662
C5    1    0.417078    0.069025    0.250544    11.00000    0.03934    0.04023 =
         0.02291    0.00004   -0.00107    0.00397
AFIX  43
H5    2    0.420117    0.055492    0.197208    11.00000   -1.20000
AFIX   0
C6    1    0.367958   -0.001086    0.299107    11.00000    0.04022    0.03460 =
         0.04133    0.00371    0.00064    0.00699
AFIX  43
H6    2    0.337209   -0.061167    0.278793    11.00000   -1.20000
AFIX   0
C7    1    0.365173    0.019090    0.377519    11.00000    0.04358    0.04972 =
         0.03494    0.01357    0.01035    0.01699
C8    1    0.407480    0.107785    0.408447    11.00000    0.05805    0.07109 =
         0.02538   -0.00033    0.00418    0.01382
AFIX  43
H8    2    0.404400    0.120447    0.461897    11.00000   -1.20000
AFIX   0
C9    1    0.454801    0.178394    0.359730    11.00000    0.04831    0.05601 =
         0.03346   -0.00982   -0.00202    0.00130
AFIX  43
H9    2    0.482473    0.239909    0.380391    11.00000   -1.20000
AFIX   0
C10   1    0.391800    0.287324    0.132601    11.00000    0.02258    0.03295 =
         0.02304    0.00112    0.00128    0.00134
C11   1    0.316864    0.230681    0.096630    11.00000    0.03196    0.02904 =
         0.03051   -0.00400    0.00025    0.00079
AFIX  43
H11   2    0.327394    0.160271    0.083002    11.00000   -1.20000
AFIX   0
C12   1    0.225633    0.278538    0.080684    11.00000    0.02578    0.04051 =
         0.03101   -0.00976   -0.00415   -0.00165
AFIX  43
H12   2    0.174537    0.239966    0.057090    11.00000   -1.20000
AFIX   0
C13   1    0.210665    0.383581    0.099866    11.00000    0.02529    0.04211 =
         0.02652   -0.00619   -0.00118    0.00641
C14   1    0.285554    0.439725    0.136478    11.00000    0.03443    0.03315 =
         0.04425   -0.01180   -0.00714    0.00381
AFIX  43
H14   2    0.275117    0.510118    0.150196    11.00000   -1.20000
AFIX   0
C15   1    0.375807    0.391945    0.152824    11.00000    0.02641    0.03879 =
         0.03999   -0.00624   -0.00586   -0.00393
AFIX  43
H15   2    0.426254    0.430145    0.177567    11.00000   -1.20000
AFIX   0
N1    3    0.486883    0.238463    0.148928    11.00000    0.02337    0.03618 =
         0.02733    0.00241   -0.00088    0.00373
O1    4    0.516475    0.182023    0.024719    11.00000    0.03706    0.06219 =
         0.03045   -0.00367    0.00778    0.00668
O2    4    0.122058    0.434232    0.084067    11.00000    0.03244    0.05567 =
         0.05340   -0.02231   -0.01572    0.01453
AFIX  83
H2    2    0.088675    0.398183    0.053895    11.00000   -1.20000
AFIX   0
S1    5    0.653525    0.190574    0.222456    11.00000    0.02681    0.06994 =
         0.05007    0.00989   -0.00596    0.00597
BR1   6    0.298156   -0.079176    0.443085    11.00000    0.10547    0.06170 =
         0.06668    0.03136    0.04155    0.02192
HKLF    4
REM  4BRTN in Pbca
REM R1 =  0.0380 for   2317 Fo > 4sig(Fo)  and  0.0790 for all   3617 data
REM    181 parameters refined using      0 restraints
END
WGHT      0.0332      1.5997
REM Highest difference peak  0.449,  deepest hole -0.474,  1-sigma level  0.060
Q1    1   0.3654 -0.0673  0.4625  11.00000  0.05    0.41
Q2    1   0.6397  0.1330  0.1981  11.00000  0.05    0.38
Q3    1   0.3309 -0.0194  0.4809  11.00000  0.05    0.30
Q4    1   0.5035  0.2348  0.1815  11.00000  0.05    0.28
Q5    1   0.3442  0.2654  0.1248  11.00000  0.05    0.27
;
