# Supplementary material for: 2-(4-Bromo­phen­yl)-3-(4-hy­droxy­phen­yl)-1,3-thia­zolidin-4-one
Source: Acta Crystallogr Sect E Struct Rep Online. 2011 Jul 6;67(Pt 8):o1902. doi: 10.1107/S1600536811025281 (PMC3212296; doi:10.1107/S1600536811025281)
Supplement: Supplementary file 2 [file e-67-o1902-Isup2.hkl]

#
# h,k,l, Fc-squared, Fo-squared, sigma(Fo-squared) and status flag
#
data_I
_shelx_title ' 4BRTN in Pbca'
_shelx_refln_list_code          4
_shelx_F_calc_maximum      274.44
_exptl_crystal_F_000      1408.00
_reflns_d_resolution_high  0.7463
 
loop_
 _symmetry_equiv_pos_as_xyz
 'x, y, z'
 '-x+1/2, -y, z+1/2'
 'x+1/2, -y+1/2, -z'
 '-x, y+1/2, -z+1/2'
 '-x, -y, -z'
 'x-1/2, y, -z-1/2'
 '-x-1/2, y-1/2, z'
 'x, -y-1/2, z-1/2'
 
_cell_length_a    13.3367
_cell_length_b    12.6292
_cell_length_c    17.1230
_cell_angle_alpha  90.000
_cell_angle_beta   90.000
_cell_angle_gamma  90.000
 
_shelx_F_squared_multiplier     1.000
 
loop_
 _refln_index_h
 _refln_index_k
 _refln_index_l
 _refln_F_squared_calc
 _refln_F_squared_meas
 _refln_F_squared_sigma
 _refln_observed_status
   2   0   0     9135.73     8739.23     85.83 o
   4   0   0     1073.84     1339.44     19.82 o
   6   0   0    18106.01    19055.47    266.73 o
   8   0   0      541.98      669.33     29.81 o
  10   0   0     1132.31     1142.60     48.99 o
  12   0   0     4042.55     4008.60    100.68 o
  14   0   0      595.77      663.60     73.72 o
  16   0   0      708.00      863.70     90.19 o
   2   1   0    10392.17    10737.99     94.38 o
   4   1   0    37364.96    39111.64    282.85 o
   6   1   0     3485.82     3622.87     44.76 o
   8   1   0     1798.29     1637.43     31.61 o
  10   1   0     1209.39     1234.98     34.75 o
  12   1   0     2137.55     2154.28     48.97 o
  14   1   0      729.25      786.37     43.70 o
  16   1   0      405.02      579.14     65.80 o
   0   2   0     4653.81     4474.69     54.56 o
   2   2   0    50169.15    50981.55    400.82 o
   4   2   0    16068.37    17871.07    175.21 o
   6   2   0     9553.50     9985.85     94.62 o
   8   2   0      823.51      749.83     35.54 o
  10   2   0     2343.50     2229.65     67.41 o
  12   2   0     1668.51     1732.67     45.90 o
  14   2   0      361.75      402.16     61.14 o
  16   2   0      854.39      712.67     61.79 o
   2   3   0     6201.37     6523.28     54.46 o
   4   3   0    38991.64    39641.68    339.84 o
   6   3   0     8097.25     7373.62     92.71 o
   8   3   0     3541.91     3484.41     48.39 o
  10   3   0      104.59      137.03     20.55 o
  12   3   0     1851.48     1607.59     51.23 o
  14   3   0     1665.89     1644.59     60.55 o
  16   3   0        2.75       12.17     72.87 o
   0   4   0     1382.90     1234.69     21.82 o
   2   4   0     4793.45     4415.11     55.77 o
   4   4   0       75.76      131.28      7.02 o
   6   4   0     3770.06     3752.04     41.39 o
   8   4   0     1516.98     1460.86     31.45 o
  10   4   0      275.92      227.34     18.30 o
  12   4   0      923.83      929.69     51.88 o
  14   4   0       75.69       52.39     37.32 o
  16   4   0        4.85       43.46     42.92 o
   2   5   0      392.09      351.51     11.15 o
   4   5   0     1806.10     1610.54     29.68 o
   6   5   0     2895.98     2825.60     31.71 o
   8   5   0      228.36      242.79     15.50 o
  10   5   0       14.24       24.65     24.97 o
  12   5   0      144.71      230.48     33.82 o
  14   5   0      286.36      265.15     41.23 o
  16   5   0      325.75      162.20     58.43 o
   0   6   0    25273.99    25074.95    520.73 o
   2   6   0    21161.81    21581.58    190.87 o
   4   6   0     3657.95     3679.82     40.84 o
   6   6   0      990.54     1061.22     25.23 o
   8   6   0     1944.13     1889.02     34.53 o
  10   6   0    11635.56    11317.85    144.63 o
  12   6   0      103.06      135.10     33.87 o
  14   6   0        0.49       32.53     39.96 o
  16   6   0      154.14       59.57     58.07 o
   2   7   0     1287.30     1251.57     20.46 o
   4   7   0      331.45      316.10     13.99 o
   6   7   0     4594.17     4595.42     53.54 o
   8   7   0     5187.63     5234.40     69.59 o
  10   7   0      409.04      466.36     31.34 o
  12   7   0        3.22      -31.57     31.57 o
  14   7   0      311.43      295.18     49.45 o
  16   7   0       30.06       17.09     56.74 o
   0   8   0    14781.74    14646.23    175.69 o
   2   8   0     1390.10     1221.99     23.11 o
   4   8   0        0.95       -9.63     11.17 o
   6   8   0      775.30      768.54     22.17 o
   8   8   0     1994.95     1923.50     47.30 o
  10   8   0       74.07       64.41     28.81 o
  12   8   0        0.83      -29.95     38.46 o
  14   8   0        4.05       -5.74     47.65 o
   2   9   0     6107.92     6129.61     85.00 o
   4   9   0     6609.99     6585.93     62.82 o
   6   9   0     3131.60     3156.98     59.03 o
   8   9   0      255.71      193.33     44.04 o
  10   9   0       90.71      162.04     46.57 o
  12   9   0        2.19      -36.43     40.45 o
  14   9   0       18.64       40.18     47.70 o
   0  10   0     2104.29     2250.48     46.38 o
   2  10   0      868.32      959.52     25.10 o
   4  10   0      387.98      413.76     35.12 o
   6  10   0       80.11       58.11     28.51 o
   8  10   0      150.35       84.10     30.41 o
  10  10   0      108.50      135.82     44.94 o
  12  10   0       44.12       10.85     39.71 o
  14  10   0       25.73       54.57     50.03 o
   2  11   0      881.35      777.88     38.05 o
   4  11   0      783.31      761.13     42.48 o
   6  11   0      569.91      504.49     43.77 o
   8  11   0      241.97      225.07     36.04 o
  10  11   0        7.23       11.70     43.69 o
  12  11   0      300.66      269.59     43.48 o
   0  12   0     2948.56     2819.64    104.97 o
   2  12   0      205.55      233.03     15.72 o
   4  12   0      694.24      829.68     64.95 o
   8  12   0      142.64      116.63     34.33 o
  10  12   0       44.65       29.57     44.23 o
  12  12   0       32.59      103.29     43.31 o
   2  13   0       32.68       10.10     19.05 o
   4  13   0        1.96      -19.74     48.06 o
   8  13   0      377.61      438.91     35.57 o
  10  13   0        2.64       -3.74     43.69 o
   0  14   0      651.22      628.87     31.93 o
   2  14   0      899.88      829.33     40.89 o
   4  14   0      110.22      199.17     59.53 o
  10  14   0      154.61      140.74     43.06 o
   2  15   0        2.54      -30.70     35.22 o
   4  15   0      300.44      290.45     65.30 o
   6  15   0      265.44      303.40     69.75 o
   8  15   0      305.80      379.00     85.04 o
   0  16   0      189.25      138.42     33.12 o
   2  16   0       22.14       21.38     31.06 o
   4  16   0       54.58       64.83     62.02 o
   1   1   1     3040.47     2882.97     35.32 o
   2   1   1    11328.69    11733.05     66.28 o
   3   1   1    24275.40    25629.88    142.35 o
   4   1   1      171.52      185.15      6.68 o
   5   1   1    10441.40    10261.34     65.98 o
   6   1   1     1388.25     1485.42     18.95 o
   7   1   1     9193.83     9006.09     68.17 o
   8   1   1     1545.61     1441.48     28.78 o
   9   1   1      232.75      230.97     13.61 o
  10   1   1       25.31       27.73     13.89 o
  11   1   1       93.52       57.02     16.61 o
  12   1   1      159.63      171.57     19.01 o
  13   1   1      128.57      114.76     20.77 o
  14   1   1      142.08      162.19     27.02 o
  15   1   1       43.60       80.20     34.59 o
  16   1   1       11.28       -3.70     38.34 o
  17   1   1       10.97       41.76     42.59 o
   0   2   1     5516.57     5620.03     43.88 o
   1   2   1      199.14      201.49      3.91 o
   2   2   1    26930.54    28098.50    144.94 o
   3   2   1    43637.74    44420.99    256.19 o
   4   2   1     2424.62     2424.24     19.19 o
   5   2   1       37.37       77.66      5.99 o
   6   2   1     1830.60     1992.31     20.26 o
   7   2   1     3241.51     3306.76     31.40 o
   8   2   1       17.35       22.18     10.42 o
   9   2   1     6166.73     6110.30     52.40 o
  10   2   1     4833.58     4874.04     46.44 o
  11   2   1       51.48       54.27     16.22 o
  12   2   1     1007.59     1076.73     25.37 o
  13   2   1       13.56      -16.52     22.30 o
  14   2   1        0.43       13.61     26.03 o
  15   2   1       12.91        6.76     28.31 o
  16   2   1      403.49      429.37     44.75 o
  17   2   1       32.05       13.29     43.47 o
   1   3   1     6815.83     7195.01     46.75 o
   2   3   1    23663.85    24359.97    126.51 o
   3   3   1     1421.21     1488.31     11.19 o
   4   3   1     3073.34     3142.33     22.57 o
   5   3   1     9433.58    10131.03     79.91 o
   6   3   1    15420.91    17058.74    120.26 o
   7   3   1      639.01      604.95     13.28 o
   8   3   1     3303.77     3226.19     30.70 o
   9   3   1        5.33        5.72     11.63 o
  10   3   1       39.54       49.52     13.36 o
  11   3   1       62.52       77.71     15.42 o
  12   3   1      772.34      772.15     27.18 o
  13   3   1       90.38      133.12     28.46 o
  14   3   1      118.71      122.48     26.98 o
  15   3   1       28.73       18.85     36.08 o
  16   3   1      175.33      147.19     69.51 o
  17   3   1       73.14       79.13     48.32 o
   0   4   1    58757.12    59073.86    461.92 o
   1   4   1    20755.62    20411.33    126.17 o
   2   4   1     2335.12     2148.19     20.93 o
   3   4   1     5320.60     5208.51     32.47 o
   4   4   1      260.70      344.07      6.99 o
   5   4   1     3426.26     3560.95     26.21 o
   6   4   1    10956.11    11149.68     76.69 o
   7   4   1     9107.17     8828.54     60.17 o
   8   4   1      125.54      121.80     10.20 o
   9   4   1      474.07      412.64     16.17 o
  10   4   1     1905.90     1733.07     28.07 o
  11   4   1      462.37      516.44     22.98 o
  12   4   1      376.51      361.85     24.35 o
  13   4   1       14.29        0.22     24.07 o
  14   4   1      148.32      183.39     27.08 o
  15   4   1       57.42       97.49     30.12 o
  16   4   1      422.74      418.38     35.62 o
  17   4   1       73.47       86.64     43.41 o
   1   5   1     5626.00     5618.35     36.51 o
   2   5   1     4566.74     4202.11     30.64 o
   3   5   1     2216.09     1953.28     17.32 o
   4   5   1     1853.74     1758.79     17.55 o
   5   5   1    18194.36    18437.02    105.72 o
   6   5   1      609.54      615.84     11.75 o
   7   5   1     3023.88     3161.33     29.29 o
   8   5   1        3.52       25.87     10.02 o
   9   5   1      212.27      239.12     13.07 o
  10   5   1      417.59      396.61     20.34 o
  11   5   1       62.58       57.16     19.31 o
  12   5   1       38.45       66.79     21.98 o
  13   5   1       21.46       -4.63     26.24 o
  14   5   1      847.46      832.69     33.72 o
  15   5   1       21.43        6.88     29.65 o
  16   5   1        6.68       10.82     34.19 o
  17   5   1       16.22       13.74     60.06 o
   0   6   1     3863.44     3844.32     38.35 o
   1   6   1       54.11       60.91      4.92 o
   2   6   1      293.14      291.20      8.97 o
   3   6   1      247.43      241.77     10.87 o
   4   6   1       18.17        7.24      6.79 o
   5   6   1      800.86      787.16     14.39 o
   6   6   1     2114.65     2096.10     23.22 o
   7   6   1      410.98      462.15     16.29 o
   8   6   1        0.51        8.16     11.45 o
   9   6   1     1482.84     1474.86     37.82 o
  10   6   1      701.16      617.47     22.63 o
  11   6   1        8.42       11.37     20.36 o
  12   6   1      198.22      218.27     23.40 o
  13   6   1        8.89        5.76     24.04 o
  14   6   1       68.81       25.87     27.03 o
  15   6   1       11.74       17.90     36.23 o
  16   6   1      118.09      100.84     39.85 o
   1   7   1       33.31       29.60      5.53 o
   2   7   1       39.90       55.59      6.23 o
   3   7   1     6892.84     6560.93     54.56 o
   4   7   1      418.06      402.56      9.57 o
   5   7   1     5933.23     5846.54     44.80 o
   6   7   1      572.43      533.47     13.06 o
   7   7   1     3677.62     3692.73     37.36 o
   8   7   1     1756.04     1688.28     32.80 o
   9   7   1      183.78      214.69     18.58 o
  10   7   1      144.38      159.82     21.68 o
  11   7   1      244.80      177.28     27.14 o
  12   7   1       86.15       70.37     25.70 o
  13   7   1      116.67       71.25     38.67 o
  14   7   1       34.58       19.86     32.41 o
  15   7   1       93.02       85.11     37.13 o
  16   7   1       15.15       25.30     42.09 o
   0   8   1     2990.41     3198.43     41.70 o
   1   8   1     3942.21     3599.53     31.36 o
   2   8   1     1057.24      997.35     13.79 o
   3   8   1     2315.94     2173.20     24.17 o
   4   8   1       30.45       33.89      9.08 o
   5   8   1        8.16       -0.91      8.58 o
   6   8   1      442.77      462.93     13.19 o
   7   8   1     1856.06     1776.66     26.74 o
   8   8   1       73.83       61.90     17.27 o
   9   8   1      168.08      204.06     30.41 o
  10   8   1        1.56      -21.79     21.79 o
  11   8   1      118.93      144.58     25.53 o
  12   8   1      946.26      849.13     43.35 o
  13   8   1       78.86      123.80     31.48 o
  14   8   1        0.16      -38.38     38.38 o
  15   8   1        5.16      -34.37     36.42 o
   1   9   1      126.29      145.18      8.26 o
   2   9   1       12.45        7.08      9.84 o
   3   9   1      358.29      353.38     12.34 o
   4   9   1     1501.00     1447.93     19.67 o
   5   9   1     3789.98     3653.30     29.96 o
   6   9   1       33.00       18.69     13.19 o
   7   9   1     1411.95     1340.49     30.44 o
   8   9   1       53.47       73.94     21.18 o
   9   9   1      112.21       89.45     24.79 o
  10   9   1        7.01        1.06     35.92 o
  11   9   1       68.52       71.33     29.45 o
  12   9   1      382.29      353.14     30.85 o
  13   9   1        0.87       39.75     30.97 o
  14   9   1       32.32       71.83     34.80 o
  15   9   1        3.61      -26.79     36.46 o
   0  10   1       85.70       89.98     14.84 o
   1  10   1     4679.10     4632.46     33.06 o
   2  10   1      350.72      387.75     11.37 o
   3  10   1     2110.90     2088.60     24.45 o
   4  10   1      344.59      325.28     17.74 o
   5  10   1       53.44       46.59     16.43 o
   6  10   1      214.93      203.20     18.25 o
   7  10   1       26.40       -3.66     18.45 o
   8  10   1        1.52       20.23     21.19 o
   9  10   1     1002.53      908.17     77.78 o
  10  10   1      481.04      434.65     30.14 o
  11  10   1      193.45      263.83     31.43 o
  12  10   1       10.05       -5.38     29.21 o
  13  10   1      222.04      279.10     34.02 o
  14  10   1        3.06      -13.29     34.55 o
   1  11   1      125.41      135.15     10.21 o
   2  11   1       13.34        3.06     10.86 o
   3  11   1     1789.55     1844.32     28.02 o
   4  11   1       20.50      -11.26     19.93 o
   5  11   1      948.81      980.10     29.11 o
   6  11   1       57.63       67.56     15.63 o
   7  11   1      505.67      532.20     24.30 o
   8  11   1      329.09      344.68     27.50 o
   9  11   1      217.65      244.22     30.50 o
  10  11   1      172.46      203.10     33.56 o
  11  11   1       47.46       50.85     29.83 o
  12  11   1       42.63       11.16     29.92 o
  13  11   1        0.08      -15.61     31.63 o
   0  12   1       71.28       35.20     14.91 o
   1  12   1      350.30      298.33     12.21 o
   2  12   1      339.46      322.50     16.51 o
   3  12   1      100.74       65.13     16.05 o
   4  12   1      236.67      211.07     31.99 o
   5  12   1       51.25       15.97     37.32 o
   6  12   1       22.92       51.57     25.67 o
   7  12   1      973.42      880.17     48.29 o
   8  12   1        3.33      -22.42     23.25 o
   9  12   1       33.97       25.23     27.98 o
  10  12   1      148.51      171.25     33.59 o
  11  12   1       21.87      -23.07     30.44 o
  12  12   1        5.12       15.73     30.19 o
   1  13   1       86.97      102.42     13.54 o
   2  13   1     1284.31     1329.74     27.05 o
   3  13   1      400.25      404.84     29.83 o
   4  13   1      180.16      210.53     29.82 o
   5  13   1      948.75      983.46     73.26 o
   6  13   1        2.28      -31.36     60.46 o
   7  13   1      327.49      326.10     29.96 o
   8  13   1      105.86      200.42     35.03 o
   9  13   1        0.67       33.83     28.12 o
  10  13   1        1.40       -5.87     29.01 o
  11  13   1       18.94        6.48     30.45 o
   0  14   1       25.54      -13.44     18.47 o
   1  14   1      742.65      772.14     18.70 o
   2  14   1      204.57      247.70     20.08 o
   3  14   1      161.57      194.96     30.42 o
   4  14   1       90.80      114.53     56.25 o
   5  14   1       44.10       23.25     55.78 o
   6  14   1       26.30       -6.09     66.16 o
   7  14   1       87.77      154.94     70.76 o
   8  14   1        6.81      -18.41     78.25 o
   9  14   1       52.10       74.48     73.02 o
   1  15   1       10.91        3.50     14.09 o
   2  15   1        0.08      -17.43     24.78 o
   3  15   1       98.99       49.83     39.21 o
   4  15   1       26.13       31.56     41.90 o
   5  15   1      362.66      448.66     70.06 o
   6  15   1       96.25      122.72     66.70 o
   7  15   1       28.09       15.76     71.70 o
   8  15   1        5.12      -32.61     77.23 o
   0  16   1       75.63       39.34     26.79 o
   1  16   1      186.18      269.28     18.35 o
   2  16   1       26.07       27.86     29.42 o
   3  16   1      118.64      158.53     58.12 o
   4  16   1      114.20      240.02     47.44 o
   5  16   1       32.34       16.13     48.93 o
   0   0   2     2154.30     1462.31     35.18 o
   1   0   2     5291.55     5349.46     38.39 o
   2   0   2    37044.70    37725.04    255.30 o
   3   0   2     3207.65     3662.93     30.37 o
   4   0   2    16985.24    17101.13    118.53 o
   5   0   2       43.53       36.61      9.34 o
   6   0   2      316.50      275.65     13.76 o
   7   0   2     8276.88     8740.35     94.30 o
   8   0   2     3244.94     3227.77     45.88 o
   9   0   2      437.55      464.78     32.35 o
  10   0   2    10005.69     9635.63    109.27 o
  11   0   2      743.13      735.12     32.63 o
  12   0   2     1174.25     1239.95     35.22 o
  13   0   2      203.90      252.28     27.27 o
  14   0   2      149.55      107.89     76.77 o
  15   0   2       61.18      106.73     48.64 o
  16   0   2      702.57      673.06     62.19 o
  17   0   2        3.21       49.91     60.38 o
   1   1   2    19883.68    20798.98    104.11 o
   2   1   2      189.53      207.94      4.55 o
   3   1   2     6828.94     7261.18     36.94 o
   4   1   2      798.65      877.42     12.61 o
   5   1   2     6042.87     6068.98     43.91 o
   6   1   2    12007.59    12228.44     83.40 o
   7   1   2     2447.36     2769.94     26.62 o
   8   1   2     4329.92     4122.16     37.40 o
   9   1   2       70.17       81.78     11.99 o
  10   1   2     1424.52     1503.60     24.91 o
  11   1   2      227.92      237.28     16.33 o
  12   1   2      946.67      922.32     22.78 o
  13   1   2       37.93       19.19     20.55 o
  14   1   2      600.58      592.90     30.92 o
  15   1   2        9.57       73.86     36.44 o
  16   1   2       32.76       39.74     39.11 o
  17   1   2        0.36       11.43     74.90 o
   0   2   2    15076.51    15200.44     99.55 o
   1   2   2    12541.79    12855.79     61.20 o
   2   2   2     2515.77     2550.40     14.45 o
   3   2   2     3339.65     3309.17     21.44 o
   4   2   2       30.40       53.86      5.33 o
   5   2   2     1557.81     1778.92     16.05 o
   6   2   2     5649.93     5891.50     41.76 o
   7   2   2      113.50      159.65     10.79 o
   8   2   2      324.89      296.58     12.05 o
   9   2   2     1271.53     1232.49     24.37 o
  10   2   2      103.79       82.51     14.05 o
  11   2   2      570.06      575.53     18.72 o
  12   2   2        0.83       -0.72     18.10 o
  13   2   2      119.18      100.83     24.37 o
  14   2   2       12.95       -4.16     23.86 o
  15   2   2        5.63       -7.16     28.95 o
  16   2   2      243.71      247.58     42.42 o
  17   2   2      140.87       84.81     42.55 o
   1   3   2     4676.35     4670.18     29.51 o
   2   3   2    32856.23    33564.47    180.11 o
   3   3   2    10475.34    10701.27     55.23 o
   4   3   2    14733.95    14609.17     83.52 o
   5   3   2     9758.79     9357.97     58.48 o
   6   3   2     4859.13     4835.97     39.98 o
   7   3   2     7889.25     8090.06     58.90 o
   8   3   2      383.00      434.22     13.84 o
   9   3   2      195.93      209.62     13.26 o
  10   3   2       16.48       13.90     13.48 o
  11   3   2      890.88      953.84     21.25 o
  12   3   2       41.91        7.34     21.18 o
  13   3   2       35.42       18.39     23.85 o
  14   3   2       19.66        2.51     27.27 o
  15   3   2      113.04       97.94     28.26 o
  16   3   2      139.51      183.05     40.99 o
  17   3   2        3.67        7.19     42.14 o
   0   4   2    10891.69    10278.10     73.82 o
   1   4   2     5804.18     5516.73     38.17 o
   2   4   2      210.07      139.54      5.30 o
   3   4   2      884.05      792.83      9.77 o
   4   4   2      386.78      453.74      7.92 o
   5   4   2     2035.90     2070.66     18.39 o
   6   4   2      391.57      344.05      9.58 o
   7   4   2      391.20      428.81     12.63 o
   8   4   2       63.92       53.62      7.43 o
   9   4   2      410.47      387.83     17.46 o
  10   4   2      547.75      575.04     18.59 o
  11   4   2      101.08       76.04     20.11 o
  12   4   2        5.59       28.13     21.51 o
  13   4   2      315.48      280.24     26.38 o
  14   4   2       79.79      108.73     27.51 o
  15   4   2       10.21       -8.05     27.80 o
  16   4   2       14.27       22.67     39.03 o
  17   4   2        0.49        0.55     43.39 o
   1   5   2     1306.38     1468.41     12.74 o
   2   5   2     6753.73     6914.54     40.81 o
   3   5   2       36.26       61.40      9.12 o
   4   5   2     6836.08     6987.72     55.98 o
   5   5   2    10531.77    11112.15     73.13 o
   6   5   2       22.93       37.69      8.07 o
   7   5   2     4414.34     4684.96     36.42 o
   8   5   2     1748.83     1694.51     21.71 o
   9   5   2       13.17       22.91     12.36 o
  10   5   2      395.78      365.09     20.42 o
  11   5   2     1010.75      908.23     26.44 o
  12   5   2      142.66      154.58     25.88 o
  13   5   2       83.92       81.16     24.72 o
  14   5   2        4.02      -12.53     26.58 o
  15   5   2        3.02      -28.37     28.37 o
  16   5   2       40.60       26.83     46.59 o
  17   5   2       26.15       10.93     58.73 o
   0   6   2    18809.12    18635.13    140.31 o
   1   6   2      197.81      330.34      9.64 o
   2   6   2    20097.66    19688.61    123.50 o
   3   6   2    10232.15    10255.58     59.14 o
   4   6   2      979.51      996.93     15.41 o
   5   6   2      484.17      491.51     11.85 o
   6   6   2      878.46      874.17     19.49 o
   7   6   2        5.55       16.10     11.24 o
   8   6   2     1107.73     1080.19     22.61 o
   9   6   2     4625.90     4501.16     54.59 o
  10   6   2       36.20       13.59     26.18 o
  11   6   2        6.75        6.87     20.20 o
  12   6   2      625.76      676.75     27.53 o
  13   6   2       45.91       -4.79     24.37 o
  14   6   2       37.25      125.13     30.19 o
  15   6   2        0.07      -32.87     32.87 o
  16   6   2       25.23        2.92     36.81 o
   1   7   2      459.30      487.72      8.96 o
   2   7   2      828.42      730.79     15.86 o
   3   7   2       15.08       17.13      6.28 o
   4   7   2     4963.30     4980.39     34.82 o
   5   7   2      166.24      187.70      9.99 o
   6   7   2      402.64      385.22     12.39 o
   7   7   2      162.64      182.31     23.62 o
   8   7   2       95.55      115.30     15.08 o
   9   7   2      316.49      350.84     20.20 o
  10   7   2       30.91       12.18     19.55 o
  11   7   2       22.19       31.12     31.07 o
  12   7   2     1079.32     1077.20     33.80 o
  13   7   2      226.22      142.71     30.99 o
  14   7   2       15.31       20.48     33.17 o
  15   7   2      163.22      116.78     34.46 o
  16   7   2       22.00       37.43     37.51 o
   0   8   2     2170.42     2126.75     34.26 o
   1   8   2     1452.59     1442.90     14.97 o
   2   8   2       54.56       53.05      7.34 o
   3   8   2      853.84      863.32     24.33 o
   4   8   2     1759.10     1699.67     18.44 o
   5   8   2      482.07      505.00     14.60 o
   6   8   2      454.10      452.61     13.24 o
   7   8   2     4121.82     4051.13     40.93 o
   8   8   2       12.86        3.72     16.64 o
   9   8   2      108.62       88.62     18.85 o
  10   8   2     1163.73     1217.49     36.09 o
  11   8   2       33.05       -2.88     28.74 o
  12   8   2      713.21      798.54     34.81 o
  13   8   2       79.55       56.85     31.66 o
  14   8   2      147.37       64.12     37.39 o
  15   8   2        3.75       12.28     34.51 o
   1   9   2      363.35      379.83      9.38 o
   2   9   2      625.29      635.24     12.64 o
   3   9   2     2683.73     2614.44     26.61 o
   4   9   2      430.85      423.04     13.19 o
   5   9   2     1648.40     1639.79     20.63 o
   6   9   2     3404.22     3333.43     38.72 o
   7   9   2     1194.84     1254.35     32.85 o
   8   9   2     1533.02     1645.13     43.39 o
   9   9   2       20.64       37.10     21.20 o
  10   9   2      134.61      182.11     27.54 o
  11   9   2      139.43      163.48     30.15 o
  12   9   2      515.37      532.59     32.63 o
  13   9   2       10.58      -20.61     31.02 o
  14   9   2      113.04      165.44     33.66 o
  15   9   2        5.39        3.96     35.54 o
   0  10   2        2.95      -10.52     12.90 o
   1  10   2      924.80      959.90     14.94 o
   2  10   2      289.28      268.04     11.39 o
   3  10   2      164.56      180.83     15.13 o
   4  10   2     2539.70     2491.61     36.34 o
   5  10   2       98.48       79.37     17.96 o
   6  10   2      697.59      680.15     20.60 o
   7  10   2      222.79      269.44     21.44 o
   8  10   2       61.66       50.18     22.55 o
   9  10   2        6.19      -28.07     34.45 o
  10  10   2      317.29      336.73     29.46 o
  11  10   2        0.34      -24.26     37.95 o
  12  10   2       81.70       55.07     27.43 o
  13  10   2        0.96       -8.12     30.71 o
  14  10   2       27.02       19.14     32.95 o
   1  11   2       22.17       25.19     10.35 o
   2  11   2     1968.17     1984.55     25.95 o
   3  11   2      485.26      446.99     16.46 o
   4  11   2      618.16      612.83     28.09 o
   5  11   2     2275.42     2316.97     40.12 o
   6  11   2      295.76      263.62     28.08 o
   7  11   2      549.43      588.84     37.33 o
   8  11   2        6.25        3.30     25.74 o
   9  11   2       58.48       74.75     29.44 o
  10  11   2      115.47      100.26     43.73 o
  11  11   2       41.47       25.50     28.35 o
  12  11   2        5.14       42.60     32.07 o
  13  11   2      128.91      154.57     32.21 o
   0  12   2      435.06      493.59     34.19 o
   1  12   2     2047.86     1971.58     26.13 o
   2  12   2     1057.84     1116.40     31.41 o
   3  12   2      316.77      361.82     17.05 o
   4  12   2       77.35       71.73     17.60 o
   5  12   2       34.53       48.91     17.56 o
   6  12   2       75.92       75.83     27.73 o
   7  12   2       15.08       19.71     29.45 o
   8  12   2      160.00      164.71     24.61 o
   9  12   2       80.80       73.26     27.23 o
  10  12   2      164.43      170.89     26.89 o
  11  12   2      202.69      269.57     31.17 o
  12  12   2        3.07      -19.45     32.43 o
   1  13   2       14.06       20.94     13.48 o
   2  13   2       74.67       72.71     19.24 o
   3  13   2       28.40       -7.64     19.99 o
   4  13   2       10.71      -17.68     17.68 o
   5  13   2      196.90      198.89     26.18 o
   6  13   2       87.13      100.38     26.89 o
   7  13   2        1.13        0.48     29.38 o
   8  13   2        4.67      -16.60     33.59 o
   9  13   2       10.22       16.09     26.15 o
  10  13   2       38.70       58.00     26.89 o
  11  13   2        3.00      -29.30     29.30 o
   0  14   2      165.49      148.30     19.84 o
   1  14   2       31.21       13.66     14.59 o
   2  14   2      459.26      432.78     26.24 o
   3  14   2      112.48      120.78     22.39 o
   4  14   2        2.91       27.54     56.17 o
   5  14   2      158.45      123.34     63.04 o
   6  14   2      133.20      180.92     70.45 o
   7  14   2       67.39       60.31     74.04 o
   8  14   2       45.71       37.07     31.24 o
   9  14   2        8.79       24.28     36.45 o
   1  15   2        0.88       17.31     15.05 o
   2  15   2      118.71      119.07     31.69 o
   3  15   2      155.14      197.61     61.55 o
   4  15   2      164.13      270.56     67.87 o
   5  15   2       43.77      -17.94     65.61 o
   6  15   2       68.80      136.68     73.18 o
   7  15   2      158.77      158.21     81.60 o
   8  15   2       42.77       74.82     79.03 o
   0  16   2       30.10       53.39     22.85 o
   1  16   2        0.69        9.80     17.59 o
   2  16   2       69.30       61.46     27.72 o
   3  16   2      110.41      181.70     44.49 o
   4  16   2       30.05       -2.35     68.22 o
   5  16   2       19.60      121.94     71.23 o
   1   1   3     2771.31     2752.95     15.00 o
   2   1   3    20421.43    21422.85    103.78 o
   3   1   3     3861.91     4059.24     22.54 o
   4   1   3    30199.75    31062.01    173.15 o
   5   1   3     4984.44     4691.57     33.99 o
   6   1   3     3367.44     3138.05     27.85 o
   7   1   3     1380.51     1286.75     17.58 o
   8   1   3     2306.92     2327.84     24.67 o
   9   1   3      548.52      530.02     14.70 o
  10   1   3      206.77      227.78     14.43 o
  11   1   3      736.80      674.78     18.63 o
  12   1   3        0.77       28.61     16.25 o
  13   1   3       10.15       28.07     20.19 o
  14   1   3       55.13       64.26     26.84 o
  15   1   3        3.93       49.22     35.95 o
  16   1   3       39.84       81.23     40.54 o
  17   1   3       25.48       71.34     44.15 o
   0   2   3    68954.49    69546.46    445.34 o
   1   2   3    42121.98    42692.05    204.60 o
   2   2   3    42861.70    43580.55    215.38 o
   3   2   3      240.10      328.50      5.99 o
   4   2   3      444.18      389.95      7.29 o
   5   2   3     1633.80     1846.66     18.95 o
   6   2   3      151.36      125.19      8.20 o
   7   2   3      443.44      401.72     12.49 o
   8   2   3      814.39      734.34     15.84 o
   9   2   3       21.93       12.06     11.97 o
  10   2   3      780.31      768.12     17.44 o
  11   2   3      205.55      202.26     15.40 o
  12   2   3      660.59      726.11     23.92 o
  13   2   3      702.44      709.79     28.17 o
  14   2   3      585.29      650.72     29.20 o
  15   2   3       12.63        3.24     32.08 o
  16   2   3      327.71      453.73     50.11 o
  17   2   3       88.18      108.23     43.62 o
   1   3   3      551.50      656.87      8.22 o
   2   3   3     1290.28     1259.43      9.25 o
   3   3   3    13183.85    13884.28     71.10 o
   4   3   3     5360.66     5780.71     40.64 o
   5   3   3      283.73      266.01      7.59 o
   6   3   3       29.82       13.06      6.00 o
   7   3   3     1138.82     1159.77     18.24 o
   8   3   3       87.42      138.13     12.01 o
   9   3   3      136.45      132.42     15.43 o
  10   3   3      549.84      571.95     17.08 o
  11   3   3      486.08      482.61     18.57 o
  12   3   3     1067.06     1052.04     28.01 o
  13   3   3      693.81      747.49     36.19 o
  14   3   3      822.03      772.90     30.67 o
  15   3   3       99.21      136.43     30.95 o
  16   3   3      123.79      118.67     41.47 o
  17   3   3      127.89      152.71     45.47 o
   0   4   3    34019.79    34337.92    221.94 o
   1   4   3     4579.94     4698.37     29.98 o
   2   4   3     4358.77     4273.53     25.70 o
   3   4   3     6738.83     6965.13     40.68 o
   4   4   3     5837.14     5530.65     31.46 o
   5   4   3      232.54      266.38     10.78 o
   6   4   3      243.94      192.57      9.45 o
   7   4   3      290.33      290.18     13.91 o
   8   4   3     3237.16     3193.15     31.22 o
   9   4   3     1602.10     1573.94     28.86 o
  10   4   3     5014.62     4898.30     47.75 o
  11   4   3     1867.07     1742.26     34.99 o
  12   4   3     1687.02     1756.56     35.62 o
  13   4   3        3.63      -14.64     22.75 o
  14   4   3       32.76       42.48     24.54 o
  15   4   3        2.48      -10.79     27.61 o
  16   4   3      515.40      499.39     40.05 o
  17   4   3      311.63      373.63     50.58 o
   1   5   3     2058.48     2131.50     17.70 o
   2   5   3     1480.31     1550.40     13.10 o
   3   5   3      157.59      175.81      6.36 o
   4   5   3      492.61      434.39      9.07 o
   5   5   3     1006.57      842.26     12.12 o
   6   5   3     7192.74     7172.65     45.93 o
   7   5   3      799.89      759.24     14.61 o
   8   5   3     6472.52     6492.37     48.45 o
   9   5   3      703.28      733.43     18.02 o
  10   5   3      922.96      984.53     32.60 o
  11   5   3        1.39       20.25     20.36 o
  12   5   3     1287.25     1217.17     31.31 o
  13   5   3      441.44      411.72     26.84 o
  14   5   3      808.85      802.02     31.62 o
  15   5   3       38.74       21.63     28.69 o
  16   5   3       25.50       44.68     36.13 o
   0   6   3     5106.47     5249.14     45.76 o
   1   6   3     1354.47     1268.52     13.47 o
   2   6   3      749.80      693.25     11.54 o
   3   6   3       25.35       21.73      5.77 o
   4   6   3     4200.73     4108.89     29.21 o
   5   6   3      247.83      241.20     10.13 o
   6   6   3       43.83       33.55      9.57 o
   7   6   3      141.55      143.72     12.19 o
   8   6   3      273.55      307.85     14.37 o
   9   6   3      186.33      185.30     19.78 o
  10   6   3       30.51       21.74     20.24 o
  11   6   3      116.76      164.86     24.23 o
  12   6   3      329.07      306.98     23.59 o
  13   6   3        8.09       -0.36     23.60 o
  14   6   3      115.69      130.71     28.45 o
  15   6   3        0.91       23.77     34.85 o
  16   6   3      145.87      212.84     38.78 o
   1   7   3     1485.60     1503.21     14.94 o
   2   7   3     8662.12     8115.33     50.72 o
   3   7   3     1635.12     1455.05     14.94 o
   4   7   3    11521.04    11184.12     63.23 o
   5   7   3     2743.01     2660.41     27.59 o
   6   7   3     2359.71     2335.34     27.18 o
   7   7   3       16.46       11.83     11.68 o
   8   7   3       38.13       14.86     16.64 o
   9   7   3      267.60      213.45     18.73 o
  10   7   3      540.86      573.40     24.20 o
  11   7   3       34.39       53.79     22.42 o
  12   7   3        3.10        7.80     23.92 o
  13   7   3        7.76       -1.86     28.36 o
  14   7   3       11.75       27.84     31.86 o
  15   7   3        9.56      -33.44     33.44 o
  16   7   3        0.64       20.59     39.15 o
   0   8   3    12632.07    12770.17    101.74 o
   1   8   3      996.55      958.77     13.57 o
   2   8   3     5468.90     5364.71     36.73 o
   3   8   3      150.08      158.42      8.28 o
   4   8   3      465.78      463.34     10.10 o
   5   8   3       49.48       59.14      9.49 o
   6   8   3       31.33       18.50     10.80 o
   7   8   3      114.50      100.80     14.42 o
   8   8   3       39.84       49.11     15.49 o
   9   8   3      295.94      307.49     21.06 o
  10   8   3      315.57      341.21     25.88 o
  11   8   3      156.17      124.56     27.86 o
  12   8   3      267.95      294.02     28.89 o
  13   8   3        1.15        6.01     29.60 o
  14   8   3      236.30      219.63     33.35 o
  15   8   3        8.22      -21.78     35.11 o
   1   9   3        1.14       -7.92      7.92 o
   2   9   3        2.17       -5.97      7.94 o
   3   9   3     3325.86     3214.09     32.66 o
   4   9   3       99.06       89.91     10.52 o
   5   9   3      950.75      971.14     18.47 o
   6   9   3     2917.76     2902.60     48.22 o
   7   9   3      178.19      195.15     20.01 o
   8   9   3      181.07      183.92     18.97 o
   9   9   3        3.46      -19.58     19.58 o
  10   9   3       69.90       61.22     25.34 o
  11   9   3        4.15        8.01     28.03 o
  12   9   3        0.83        6.49     30.34 o
  13   9   3       15.80       14.48     29.83 o
  14   9   3      415.14      413.52     35.59 o
   0  10   3     6337.00     6213.27     66.84 o
   1  10   3     1445.34     1380.36     20.46 o
   2  10   3     2916.10     2874.09     28.14 o
   3  10   3      654.13      691.43     18.12 o
   4  10   3      786.77      726.73     21.01 o
   5  10   3       32.37       36.59     12.92 o
   6  10   3      335.15      293.83     17.96 o
   7  10   3     1032.33     1019.90     38.74 o
   8  10   3      402.42      396.30     21.00 o
   9  10   3      187.39      170.41     23.65 o
  10  10   3      168.26      198.89     26.58 o
  11  10   3       18.40        4.63     33.64 o
  12  10   3        2.12       -0.05     31.55 o
  13  10   3        2.60      -20.18     30.37 o
  14  10   3       41.65       59.81     37.05 o
   1  11   3      382.16      410.90     13.31 o
   2  11   3      453.50      477.26     15.76 o
   3  11   3      570.98      563.43     23.49 o
   4  11   3     1120.77     1179.87     28.68 o
   5  11   3        3.05        0.22     18.79 o
   6  11   3       12.57       56.94     24.66 o
   7  11   3      452.14      486.51     34.36 o
   8  11   3      366.23      398.47     28.73 o
   9  11   3        5.39      -25.78     25.78 o
  10  11   3       11.49       -2.42     25.91 o
  11  11   3        0.78       17.98     29.19 o
  12  11   3      182.58      224.18     47.02 o
  13  11   3        5.87       11.31     31.33 o
   0  12   3      761.08      749.67     27.35 o
   1  12   3       50.84       37.85     14.36 o
   2  12   3      417.25      428.64     21.66 o
   3  12   3      230.69      210.32     17.10 o
   4  12   3       75.60       67.27     17.04 o
   5  12   3       68.53       48.36     23.13 o
   6  12   3      179.13      157.55     39.98 o
   7  12   3       42.76       44.21     33.19 o
   8  12   3        6.52       -9.01     24.46 o
   9  12   3      159.35      120.40     24.17 o
  10  12   3       71.26       67.06     26.53 o
  11  12   3       41.68       20.61     35.56 o
  12  12   3      142.97      221.16     34.83 o
   1  13   3      127.34      136.32     16.66 o
   2  13   3       57.25       52.11     20.15 o
   3  13   3        4.45        5.57     21.56 o
   4  13   3      497.31      528.31     30.19 o
   5  13   3      328.96      354.49     44.47 o
   6  13   3     1085.58     1165.14     48.89 o
   7  13   3       22.13       57.27     33.74 o
   8  13   3       66.39      111.24     36.75 o
   9  13   3       77.73       46.53     23.45 o
  10  13   3       48.24       81.93     27.62 o
  11  13   3       85.90        8.79     30.73 o
   0  14   3       53.75       50.14     23.18 o
   1  14   3       13.32      -17.16     17.16 o
   2  14   3       14.13        6.76     22.87 o
   3  14   3        0.95       -5.67     26.30 o
   4  14   3      674.32      768.59     39.03 o
   5  14   3       22.01      -33.55     33.55 o
   6  14   3      160.15      215.27     47.04 o
   7  14   3        4.43       -5.83     52.54 o
   8  14   3        1.64      -26.30     35.03 o
   9  14   3        3.22        3.80     36.97 o
   1  15   3        0.32       21.42     41.28 o
   2  15   3       17.98        8.70     27.97 o
   3  15   3       70.39      108.59     34.27 o
   4  15   3       62.87       87.64     30.95 o
   5  15   3        1.22       38.54     68.19 o
   6  15   3       28.73      -59.60     73.33 o
   7  15   3        1.66      -17.01     79.65 o
   0  16   3      269.42      266.31     24.60 o
   1  16   3       75.24       40.99     19.44 o
   2  16   3      102.83      113.55     36.73 o
   3  16   3       11.00      -16.27     32.67 o
   4  16   3        1.38      105.71     67.80 o
   5  16   3        4.82      100.80     76.77 o
   0   0   4    20227.90    20886.70    288.48 o
   1   0   4     6020.78     5858.31     46.89 o
   2   0   4     4274.16     4659.43     36.11 o
   3   0   4     9158.38     8916.50     67.26 o
   4   0   4      750.30      795.72     19.09 o
   5   0   4     9161.86     9233.56     97.18 o
   6   0   4     6798.29     6722.80     67.35 o
   7   0   4      961.46      937.40     24.12 o
   8   0   4     1787.46     1744.37     31.29 o
   9   0   4     7496.35     7503.17     84.26 o
  10   0   4     1467.92     1422.90     34.07 o
  11   0   4     3657.66     3758.23     54.05 o
  12   0   4     3741.76     3553.56     94.53 o
  13   0   4       20.15      -28.61     28.61 o
  14   0   4       39.47       67.48     47.79 o
  15   0   4       34.69       71.91     49.17 o
  16   0   4      521.19      483.82     60.29 o
  17   0   4      180.54      164.52     66.61 o
   1   1   4      237.80      246.53      4.78 o
   2   1   4    14040.57    14679.24     70.33 o
   3   1   4     1011.80     1145.21     10.85 o
   4   1   4      315.40      279.93      7.19 o
   5   1   4     8202.97     8380.59     59.44 o
   6   1   4        8.65        3.96      8.37 o
   7   1   4     4982.98     5090.42     41.64 o
   8   1   4     4516.66     4418.45     36.77 o
   9   1   4      151.16      172.47     12.82 o
  10   1   4        6.60       -1.17     13.27 o
  11   1   4      132.27      114.44     15.60 o
  12   1   4      606.86      566.70     19.74 o
  13   1   4     1728.91     1679.37     43.09 o
  14   1   4      836.96      853.14     36.46 o
  15   1   4       28.75       29.93     35.69 o
  16   1   4       92.16       65.45     41.13 o
  17   1   4        9.10        4.81     43.32 o
   0   2   4       13.73        7.59      5.27 o
   1   2   4    26804.35    27571.65    142.52 o
   2   2   4      266.09      255.53      4.88 o
   3   2   4    12694.00    12860.93     93.06 o
   4   2   4      425.72      398.52      7.75 o
   5   2   4        0.95       15.22      6.47 o
   6   2   4     1189.91     1117.33     16.88 o
   7   2   4     3228.81     3264.98     38.00 o
   8   2   4     1818.14     1754.27     23.97 o
   9   2   4     2180.67     2179.77     30.15 o
  10   2   4     1211.89     1105.22     27.54 o
  11   2   4      127.92      132.41     15.61 o
  12   2   4       14.76       19.84     19.23 o
  13   2   4        3.99       39.37     22.58 o
  14   2   4      484.80      517.60     31.04 o
  15   2   4      121.77      190.26     33.32 o
  16   2   4      282.14      315.77     68.39 o
  17   2   4      179.26      151.09     44.30 o
   1   3   4      340.66      343.69      6.18 o
   2   3   4     4277.36     4390.74     27.14 o
   3   3   4     7243.29     7024.26     43.06 o
   4   3   4     1979.47     2161.60     17.94 o
   5   3   4    33167.34    33751.87    197.53 o
   6   3   4       55.71       22.85      7.49 o
   7   3   4     4170.24     3904.82     36.56 o
   8   3   4      917.22      814.82     17.38 o
   9   3   4      182.33      220.41     14.11 o
  10   3   4      229.30      229.13     14.59 o
  11   3   4       29.72       48.25     17.82 o
  12   3   4      185.99      148.34     21.65 o
  13   3   4      168.56      233.96     23.82 o
  14   3   4      459.25      479.96     34.20 o
  15   3   4       13.85      -23.61     29.10 o
  16   3   4       90.68      127.78     41.25 o
  17   3   4       60.58      149.67     44.01 o
   0   4   4       38.17       22.44      5.13 o
   1   4   4    14970.05    15305.93     84.14 o
   2   4   4      477.48      535.31      7.31 o
   3   4   4      984.42      855.62      9.88 o
   4   4   4      836.45      836.45     10.41 o
   5   4   4      237.13      290.64      8.08 o
   6   4   4      259.06      278.44      9.63 o
   7   4   4       30.47       26.23      8.75 o
   8   4   4       51.40       51.28      8.31 o
   9   4   4      166.07      180.88     13.94 o
  10   4   4       57.61       38.18     17.23 o
  11   4   4      124.46      166.89     20.20 o
  12   4   4      188.84      208.12     26.30 o
  13   4   4       64.04       82.23     25.15 o
  14   4   4       55.24       30.73     25.54 o
  15   4   4        0.33       -7.09     27.96 o
  16   4   4       16.03       56.08     37.04 o
  17   4   4       18.26       21.09     70.68 o
   1   5   4     1469.66     1709.38     15.29 o
   2   5   4     1558.05     1664.34     14.57 o
   3   5   4    12362.25    12962.20     73.25 o
   4   5   4     2392.90     2515.88     19.26 o
   5   5   4     2537.70     2448.39     19.29 o
   6   5   4     2005.36     2070.04     23.00 o
   7   5   4     2033.43     2049.93     21.94 o
   8   5   4      223.44      228.59     13.23 o
   9   5   4      227.80      223.00     17.29 o
  10   5   4      354.43      336.39     21.53 o
  11   5   4      513.31      434.08     22.35 o
  12   5   4      440.95      365.14     26.71 o
  13   5   4        4.14        9.63     23.43 o
  14   5   4       50.66       51.98     26.20 o
  15   5   4      101.32       92.67     29.56 o
  16   5   4       25.57       44.47     36.37 o
   0   6   4     2496.98     2629.90     24.46 o
   1   6   4    20201.59    19614.04    112.55 o
   2   6   4        3.89       13.30      4.60 o
   3   6   4     2657.94     2400.13     18.85 o
   4   6   4      105.13      141.28      7.82 o
   5   6   4      198.00      188.49      8.42 o
   6   6   4      369.81      397.52     11.97 o
   7   6   4     1163.43     1188.43     20.98 o
   8   6   4     1653.51     1510.36     30.41 o
   9   6   4      635.40      651.42     21.18 o
  10   6   4       74.83       49.62     20.30 o
  11   6   4      154.18      155.44     22.52 o
  12   6   4        0.24       -2.72     22.48 o
  13   6   4      332.40      369.10     26.96 o
  14   6   4       48.42       39.92     29.15 o
  15   6   4      120.11      144.25     35.05 o
  16   6   4       14.09       48.67     38.44 o
   1   7   4     1287.79     1445.65     14.92 o
   2   7   4      692.39      615.59     11.41 o
   3   7   4     6734.33     6520.19     41.37 o
   4   7   4     1819.36     1752.31     17.37 o
   5   7   4      192.18      203.18      9.55 o
   6   7   4        2.68        1.97      9.82 o
   7   7   4       72.43       92.90     12.06 o
   8   7   4        5.83       -1.91     15.71 o
   9   7   4       92.03       53.51     17.69 o
  10   7   4       13.16        3.94     18.87 o
  11   7   4       21.34       94.53     23.18 o
  12   7   4      804.33      769.21     36.99 o
  13   7   4      272.54      299.93     31.43 o
  14   7   4       21.25       26.16     32.63 o
  15   7   4       22.00       28.80     36.05 o
   0   8   4     6317.33     6391.48     52.37 o
   1   8   4     2919.81     2938.75     35.74 o
   2   8   4      333.05      302.07      9.04 o
   3   8   4     2471.34     2383.47     22.47 o
   4   8   4      409.04      449.42     10.31 o
   5   8   4      654.71      630.96     12.56 o
   6   8   4     1905.56     1824.87     21.22 o
   7   8   4     1337.66     1311.73     22.86 o
   8   8   4       16.30       23.00     16.56 o
   9   8   4     1227.55     1234.65     29.46 o
  10   8   4        3.55      -22.19     23.16 o
  11   8   4      810.41      841.43     39.62 o
  12   8   4      533.52      511.44     34.75 o
  13   8   4       28.70        3.90     34.70 o
  14   8   4      311.72      318.14     39.02 o
  15   8   4       28.15      -29.19     35.65 o
   1   9   4      726.19      739.21     15.00 o
   2   9   4      590.95      556.10     12.53 o
   3   9   4      276.74      275.02     13.32 o
   4   9   4      806.93      780.62     14.76 o
   5   9   4     5546.66     5615.99     47.82 o
   6   9   4       40.30       49.85     14.71 o
   7   9   4     2143.53     2243.19     34.63 o
   8   9   4      186.31      234.08     19.76 o
   9   9   4      520.21      608.39     25.32 o
  10   9   4        5.37      -14.37     25.42 o
  11   9   4        5.67       34.09     28.30 o
  12   9   4      116.29       96.49     32.21 o
  13   9   4      169.51      160.82     32.60 o
  14   9   4        4.48       14.54     33.43 o
   0  10   4       26.82        6.84     16.05 o
   1  10   4      178.51      218.35     14.25 o
   2  10   4       50.96       55.51     10.12 o
   3  10   4       23.79       21.23     10.60 o
   4  10   4        8.20       -5.37     16.69 o
   5  10   4      659.62      636.48     21.73 o
   6  10   4      770.37      787.67     23.81 o
   7  10   4       17.04       13.16     18.03 o
   8  10   4       57.38       21.55     18.97 o
   9  10   4       10.22      -10.41     22.96 o
  10  10   4       72.98      140.33     38.68 o
  11  10   4      254.20      323.35     31.60 o
  12  10   4      125.28      156.41     33.92 o
  13  10   4        5.99       32.31     31.99 o
  14  10   4      230.25      290.50     36.40 o
   1  11   4      358.54      354.03     20.25 o
   2  11   4      594.72      639.99     24.89 o
   3  11   4     2067.47     1990.86     31.20 o
   4  11   4      642.56      629.31     23.22 o
   5  11   4     1054.91     1052.84     32.61 o
   6  11   4     1883.44     1886.42     48.04 o
   7  11   4      400.53      377.31     25.30 o
   8  11   4       64.54       84.09     21.80 o
   9  11   4       14.00      -16.75     24.15 o
  10  11   4        0.19      -19.73     29.70 o
  11  11   4       15.20        6.10     29.85 o
  12  11   4       16.05       -2.79     33.61 o
  13  11   4       12.77       -5.69     38.17 o
   0  12   4      305.13      248.30     20.86 o
   1  12   4     1646.35     1736.80     31.35 o
   2  12   4        2.21       -9.65     15.04 o
   3  12   4     1831.16     1828.68     35.29 o
   4  12   4       29.35       35.33     21.09 o
   5  12   4      106.55       81.27     30.20 o
   6  12   4       88.11       74.84     34.75 o
   7  12   4      191.05      193.42     58.75 o
   8  12   4        0.78        0.92     21.19 o
   9  12   4      404.97      369.48     26.78 o
  10  12   4      114.30      155.63     29.11 o
  11  12   4       81.80       53.55     30.91 o
  12  12   4      122.32      109.34     35.84 o
   1  13   4       24.73       16.78     15.69 o
   2  13   4       25.67       10.54     20.84 o
   3  13   4        3.84      -17.02     21.47 o
   4  13   4      139.05      159.42     28.96 o
   5  13   4       80.03       60.33     35.58 o
   6  13   4      169.64      144.93     35.79 o
   7  13   4      196.05      221.44     38.45 o
   8  13   4      117.71       77.46     31.85 o
   9  13   4      120.58      124.84     25.17 o
  10  13   4       25.60       36.52     28.40 o
  11  13   4       79.27       64.36     61.55 o
   0  14   4       95.40       68.86     24.68 o
   1  14   4      188.17      176.33     19.17 o
   2  14   4       11.11       -6.06     24.15 o
   3  14   4      325.24      304.76     31.08 o
   4  14   4       28.28       35.52     49.07 o
   5  14   4        8.42       -8.22     35.35 o
   6  14   4        6.42       50.37     35.99 o
   7  14   4      228.42      244.30    115.70 o
   8  14   4       97.86       62.25     39.96 o
   9  14   4      273.73      284.08     32.74 o
   1  15   4       60.60       67.55     22.45 o
   2  15   4        2.66       19.53     29.64 o
   3  15   4      441.00      472.65     48.25 o
   4  15   4        1.74      -32.27     35.99 o
   5  15   4      214.04      211.96     37.35 o
   6  15   4       10.06        7.68     35.12 o
   7  15   4       60.31       36.71     49.23 o
   0  16   4       59.15       67.14     26.71 o
   1  16   4       28.03       36.09     22.18 o
   2  16   4       38.05       39.28     31.71 o
   3  16   4        1.46      -16.92     37.77 o
   4  16   4      155.73      136.82     36.84 o
   1   1   5      268.25      289.99      5.90 o
   2   1   5    30214.04    31643.01    163.78 o
   3   1   5      220.98      280.43      6.65 o
   4   1   5    14413.93    14338.51     87.35 o
   5   1   5      833.84      814.10     14.88 o
   6   1   5     6765.64     6599.79     50.19 o
   7   1   5      527.44      547.82     13.94 o
   8   1   5     8163.46     8378.52     63.72 o
   9   1   5       21.71       14.03     12.34 o
  10   1   5      156.15      184.41     15.14 o
  11   1   5      138.64      120.82     16.42 o
  12   1   5      263.11      230.35     21.94 o
  13   1   5      644.47      638.04     27.21 o
  14   1   5      449.74      450.62     33.27 o
  15   1   5       43.91       69.73     37.69 o
  16   1   5       14.56        3.84     40.52 o
  17   1   5       54.39       95.28     45.73 o
   0   2   5     3982.37     3586.76     34.00 o
   1   2   5      331.21      401.23      8.80 o
   2   2   5    20073.26    20587.88    116.79 o
   3   2   5     2632.12     2660.96     25.04 o
   4   2   5     3257.76     3284.27     25.37 o
   5   2   5        4.03       -6.13      6.91 o
   6   2   5      217.30      251.73     10.90 o
   7   2   5     2319.50     2471.35     26.47 o
   8   2   5     2630.76     2495.12     28.50 o
   9   2   5      434.17      428.18     15.62 o
  10   2   5     1203.24     1175.83     23.12 o
  11   2   5      596.32      587.62     19.32 o
  12   2   5      754.91      816.64     26.86 o
  13   2   5      174.51      149.06     24.38 o
  14   2   5        2.99       23.27     28.04 o
  15   2   5      233.19      181.82     35.17 o
  16   2   5      219.56      146.12     50.05 o
  17   2   5        0.87       57.02     46.88 o
   1   3   5     1224.11     1243.59     15.33 o
   2   3   5      746.39      699.07      9.21 o
   3   3   5      793.78      769.23     12.58 o
   4   3   5      312.08      301.12      7.83 o
   5   3   5      460.59      584.13     11.68 o
   6   3   5     1872.83     2109.76     22.23 o
   7   3   5     3626.63     3781.88     36.53 o
   8   3   5     1757.81     1702.94     28.68 o
   9   3   5       18.81       27.54     13.13 o
  10   3   5       87.72       72.35     15.10 o
  11   3   5      191.76      190.50     20.34 o
  12   3   5       11.02        1.54     21.52 o
  13   3   5      789.17      781.19     29.23 o
  14   3   5      327.57      280.78     28.67 o
  15   3   5        4.42       -5.09     33.16 o
  16   3   5      131.33      169.73     43.72 o
  17   3   5        6.65       47.04     46.29 o
   0   4   5    36594.22    36353.15    265.20 o
   1   4   5     3055.48     3178.80     22.91 o
   2   4   5    10609.45    10339.58     56.19 o
   3   4   5     3161.60     3254.69     22.70 o
   4   4   5       66.78      137.76      8.74 o
   5   4   5     6605.47     6641.87     43.24 o
   6   4   5     8025.66     8087.67     95.17 o
   7   4   5      589.66      597.29     14.53 o
   8   4   5      417.57      395.64     15.36 o
   9   4   5      868.18      917.48     19.69 o
  10   4   5      324.22      352.34     21.52 o
  11   4   5      146.77      194.75     20.72 o
  12   4   5      147.43      160.22     23.27 o
  13   4   5      156.10      150.56     24.75 o
  14   4   5       11.98       26.34     26.76 o
  15   4   5      205.26      209.95     30.84 o
  16   4   5       32.65       57.22     37.79 o
   1   5   5      595.19      579.86      9.42 o
   2   5   5    21966.49    22381.91    113.74 o
   3   5   5      168.40      151.06      6.23 o
   4   5   5     5713.94     5543.02     35.35 o
   5   5   5      299.28      312.32      9.18 o
   6   5   5     3319.59     3252.19     29.34 o
   7   5   5     4578.21     4696.52     36.86 o
   8   5   5      200.84      171.33     12.63 o
   9   5   5      207.28      222.96     19.91 o
  10   5   5      411.31      451.67     23.37 o
  11   5   5       19.90      -11.82     21.30 o
  12   5   5       24.02       46.23     21.99 o
  13   5   5      212.88      211.14     25.51 o
  14   5   5        2.93       15.10     27.35 o
  15   5   5        2.56       31.49     32.64 o
  16   5   5      441.66      427.71     52.06 o
   0   6   5        9.98        1.69      7.10 o
   1   6   5        5.58        1.22      5.51 o
   2   6   5      116.51      155.91      7.78 o
   3   6   5        1.05       -2.38      6.14 o
   4   6   5      100.32      108.04      7.54 o
   5   6   5      717.95      718.85     16.59 o
   6   6   5        2.28        7.91      9.43 o
   7   6   5      669.00      683.30     15.44 o
   8   6   5       74.57       64.44     15.82 o
   9   6   5       23.26       24.12     17.94 o
  10   6   5       86.09       63.18     19.59 o
  11   6   5      203.01      225.81     24.05 o
  12   6   5      167.82      180.00     26.02 o
  13   6   5      131.88      124.98     27.43 o
  14   6   5       31.63       22.71     32.07 o
  15   6   5      323.78      264.34     37.19 o
  16   6   5      317.23      392.98     45.24 o
   1   7   5      443.38      500.35      8.80 o
   2   7   5     6091.36     6189.84     43.19 o
   3   7   5      108.36      112.24      8.37 o
   4   7   5     6920.97     6742.66     41.97 o
   5   7   5      173.75      181.17      9.10 o
   6   7   5     3125.68     3116.40     27.30 o
   7   7   5       19.17       14.66     12.18 o
   8   7   5     5783.42     5854.21     57.64 o
   9   7   5       37.30       62.05     18.15 o
  10   7   5        1.30       24.36     19.81 o
  11   7   5      128.21      130.63     23.97 o
  12   7   5       84.00       55.35     32.02 o
  13   7   5       10.78       12.12     28.87 o
  14   7   5      240.62      207.25     34.81 o
  15   7   5        0.23      -34.98     34.98 o
   0   8   5     1814.66     1588.24     42.97 o
   1   8   5      751.28      673.51     11.59 o
   2   8   5     3044.07     3022.76     24.64 o
   3   8   5      629.77      612.62     13.52 o
   4   8   5     4787.99     4756.53     35.59 o
   5   8   5      234.33      247.64     13.44 o
   6   8   5       41.40       15.64     11.35 o
   7   8   5      357.39      366.99     16.86 o
   8   8   5      824.37      775.44     22.71 o
   9   8   5        2.68       -4.08     20.19 o
  10   8   5      504.29      472.33     27.98 o
  11   8   5       21.56       19.22     30.20 o
  12   8   5       66.58      108.52     32.10 o
  13   8   5       10.34        4.03     30.52 o
  14   8   5       43.18       40.90     34.58 o
  15   8   5        2.42      -24.90     36.92 o
   1   9   5      103.99       97.43      8.34 o
   2   9   5      215.40      223.44     10.73 o
   3   9   5      290.64      287.30     11.53 o
   4   9   5      551.72      538.18     15.32 o
   5   9   5      417.91      428.89     14.66 o
   6   9   5      713.50      672.36     18.63 o
   7   9   5       13.07       24.02     16.45 o
   8   9   5       90.79       70.30     20.01 o
   9   9   5       36.91        6.21     21.54 o
  10   9   5       99.45      102.39     27.40 o
  11   9   5       19.64       39.56     29.37 o
  12   9   5       71.24       53.50     33.12 o
  13   9   5      106.33       34.05     35.84 o
  14   9   5       30.08       -3.90     34.79 o
   0  10   5     1961.95     1912.52     29.51 o
   1  10   5      631.69      613.49     15.10 o
   2  10   5     2286.38     2275.99     26.25 o
   3  10   5      132.59      140.83     13.31 o
   4  10   5       41.98       28.62     13.95 o
   5  10   5        2.16       -5.86     13.97 o
   6  10   5       64.15       59.52     20.14 o
   7  10   5      108.82      100.05     18.59 o
   8  10   5      891.28      852.61     28.10 o
   9  10   5       35.00       39.50     25.47 o
  10  10   5      533.66      554.00     32.19 o
  11  10   5        0.32       26.62     30.61 o
  12  10   5      224.08      294.90     36.35 o
  13  10   5      123.87      150.88     38.20 o
   1  11   5       99.16       89.49     11.91 o
   2  11   5       20.37       15.39     14.27 o
   3  11   5     1190.90     1123.57     24.67 o
   4  11   5      302.78      300.97     16.62 o
   5  11   5      735.10      807.80     29.36 o
   6  11   5      819.49      842.60     36.35 o
   7  11   5       21.68       42.30     19.25 o
   8  11   5      342.53      389.66     25.57 o
   9  11   5        0.88      -25.09     25.09 o
  10  11   5        8.84       54.73     34.50 o
  11  11   5        0.93       39.05     31.84 o
  12  11   5      155.43      167.77     34.93 o
  13  11   5      151.36      170.28     80.36 o
   0  12   5      536.67      548.61     30.41 o
   1  12   5      239.20      229.12     15.19 o
   2  12   5      133.20      185.79     18.78 o
   3  12   5      112.69      119.38     20.72 o
   4  12   5      147.55      165.19     41.18 o
   5  12   5      228.53      149.62     32.60 o
   6  12   5      669.92      614.00     43.83 o
   7  12   5      143.78      110.66     39.52 o
   8  12   5       34.62       45.24     40.80 o
   9  12   5       41.45       15.83     25.77 o
  10  12   5        2.55       -0.92     29.06 o
  11  12   5       33.65       52.43     32.50 o
   1  13   5      160.60      161.50     18.44 o
   2  13   5      885.19     1063.23     31.17 o
   3  13   5      307.55      247.48     29.38 o
   4  13   5      958.21      967.29     47.23 o
   5  13   5       58.04       60.48     37.17 o
   6  13   5      621.22      640.21     46.12 o
   7  13   5      212.83      177.73     43.41 o
   8  13   5       96.18       91.28     29.41 o
   9  13   5       33.12      -19.58     32.25 o
  10  13   5       31.80        8.08     35.05 o
   0  14   5      746.90      874.72    110.08 o
   1  14   5      251.66      231.88     21.14 o
   2  14   5      383.27      484.68     52.14 o
   3  14   5       43.95       28.61     29.69 o
   4  14   5       47.70       73.40     39.36 o
   5  14   5      164.54      243.86     41.84 o
   6  14   5        0.41      -38.78     38.78 o
   7  14   5      138.05       76.46     41.83 o
   8  14   5        0.36      -16.62     29.67 o
   9  14   5       52.04       93.76     33.47 o
   1  15   5       45.00        0.78     23.65 o
   2  15   5      119.02       49.24     23.45 o
   3  15   5        0.39       24.64     40.78 o
   4  15   5        6.64       27.19     43.34 o
   5  15   5       56.73       63.19     40.90 o
   6  15   5      105.38       69.07     48.56 o
   7  15   5       21.12       14.74     41.33 o
   0  16   5      282.75      344.16     40.39 o
   1  16   5        0.21       32.23     25.50 o
   2  16   5      229.61      248.58     29.81 o
   3  16   5       47.08       63.85     42.89 o
   4  16   5        3.21       24.11     75.25 o
   0   0   6    75318.50    77394.81    860.57 o
   1   0   6    69672.31    72442.66    564.72 o
   2   0   6    20791.27    21626.13    161.06 o
   3   0   6     5109.48     4591.51     48.92 o
   4   0   6       41.76       79.11     10.82 o
   5   0   6      985.18      996.61     22.99 o
   6   0   6      403.67      443.19     18.79 o
   7   0   6     8998.76     9020.26    100.72 o
   8   0   6     2009.61     2152.37     35.73 o
   9   0   6      420.23      317.44     21.59 o
  10   0   6       49.76       18.64     20.94 o
  11   0   6     2305.97     2213.39     44.45 o
  12   0   6      404.49      459.04     29.29 o
  13   0   6      183.05      118.62     38.04 o
  14   0   6       83.75      160.57     50.91 o
  15   0   6      686.85      820.68     99.78 o
  16   0   6      624.67      632.99     68.98 o
  17   0   6       70.68       -3.49     61.37 o
   1   1   6     1598.39     1696.77     16.57 o
   2   1   6     8811.38     9074.57     55.20 o
   3   1   6     2758.80     2762.96     20.77 o
   4   1   6     2104.59     2040.34     21.78 o
   5   1   6     7301.28     7324.11     54.53 o
   6   1   6     1841.36     1999.95     22.33 o
   7   1   6       34.07       34.70     11.34 o
   8   1   6       11.50       12.11     12.37 o
   9   1   6      816.53      772.63     21.56 o
  10   1   6     3612.40     3643.12     36.97 o
  11   1   6        0.42      -15.03     15.64 o
  12   1   6      489.42      489.68     23.70 o
  13   1   6      725.45      760.69     29.51 o
  14   1   6       52.91       40.94     32.57 o
  15   1   6        3.88       22.77     44.47 o
  16   1   6       13.39       10.84     42.64 o
  17   1   6      379.59      406.53     50.51 o
   0   2   6       58.62       67.72      6.80 o
   1   2   6     1820.81     1848.26     18.79 o
   2   2   6     1396.62     1595.26     18.56 o
   3   2   6     8668.66     9012.87     57.66 o
   4   2   6       32.48       22.78      4.72 o
   5   2   6      752.78      663.35     20.92 o
   6   2   6      773.68      683.34     13.95 o
   7   2   6       19.81       28.02     11.12 o
   8   2   6      253.57      228.76     13.87 o
   9   2   6     3690.90     3650.24     37.72 o
  10   2   6     1886.77     1854.63     27.67 o
  11   2   6      258.06      258.98     20.15 o
  12   2   6       15.34       19.59     21.53 o
  13   2   6      935.66      981.40     32.53 o
  14   2   6       14.73       22.50     31.80 o
  15   2   6      339.56      342.16     41.68 o
  16   2   6      181.22      151.67     45.57 o
  17   2   6        4.51       26.60     43.96 o
   1   3   6     1186.80     1236.22     12.30 o
   2   3   6     1730.41     1732.51     15.13 o
   3   3   6     9425.11     9671.96     56.54 o
   4   3   6    13784.06    14888.15     87.44 o
   5   3   6     7780.39     7588.39     50.93 o
   6   3   6      977.78      968.40     16.08 o
   7   3   6     5271.68     5145.21     48.28 o
   8   3   6     2862.98     2834.56     32.85 o
   9   3   6      597.48      621.88     19.49 o
  10   3   6      564.50      562.63     20.52 o
  11   3   6     1143.56      991.20     26.85 o
  12   3   6        2.31       -0.08     21.87 o
  13   3   6      588.65      586.47     28.49 o
  14   3   6     1554.75     1445.23     46.60 o
  15   3   6       78.31      108.27     35.79 o
  16   3   6        3.56        7.74     46.56 o
   0   4   6     3271.29     3434.24     35.20 o
   1   4   6      615.43      577.68     15.63 o
   2   4   6      282.93      227.85      8.71 o
   3   4   6     2237.55     2214.20     21.27 o
   4   4   6      766.06      688.34     12.78 o
   5   4   6      213.59      200.93      9.48 o
   6   4   6      444.54      421.56     12.00 o
   7   4   6      106.82      118.76     12.02 o
   8   4   6       70.78       81.42     12.17 o
   9   4   6      477.54      464.41     18.04 o
  10   4   6      624.21      611.66     24.87 o
  11   4   6       19.33       43.21     22.52 o
  12   4   6       28.28       14.94     22.70 o
  13   4   6      311.60      304.47     26.88 o
  14   4   6      104.72      170.24     28.17 o
  15   4   6        0.99      -31.85     31.85 o
  16   4   6       41.98       74.49     38.20 o
   1   5   6      408.09      432.91     14.74 o
   2   5   6      411.31      397.50      9.71 o
   3   5   6     2592.98     2458.23     19.51 o
   4   5   6      132.64      116.08      8.18 o
   5   5   6      660.58      571.17     15.69 o
   6   5   6      530.19      521.37     14.11 o
   7   5   6      463.28      456.02     13.23 o
   8   5   6       66.40       74.16     12.97 o
   9   5   6       84.64       41.34     19.06 o
  10   5   6     1571.96     1552.60     36.33 o
  11   5   6       11.11        9.72     22.63 o
  12   5   6       48.84       33.73     22.71 o
  13   5   6      488.01      496.01     28.38 o
  14   5   6       55.76       47.35     27.44 o
  15   5   6        6.80       -0.11     32.03 o
  16   5   6       16.21      143.72    107.19 o
   0   6   6    11041.12    11267.53     89.15 o
   1   6   6     9294.87     9588.40     62.09 o
   2   6   6     4105.85     4186.38     29.04 o
   3   6   6     3740.00     3636.61     27.04 o
   4   6   6      499.16      456.27     10.64 o
   5   6   6      257.15      265.14     10.99 o
   6   6   6      634.46      663.86     15.97 o
   7   6   6      869.84      808.20     19.69 o
   8   6   6      242.47      265.57     18.10 o
   9   6   6     2246.77     2164.59     35.75 o
  10   6   6     1380.29     1351.50     31.57 o
  11   6   6     1454.19     1476.47     34.32 o
  12   6   6       79.11      153.94     26.26 o
  13   6   6       90.94      110.68     28.56 o
  14   6   6        7.25      -25.69     33.19 o
  15   6   6       47.06       18.56     36.18 o
  16   6   6        2.88      -20.87     50.56 o
   1   7   6     1353.14     1305.92     16.73 o
   2   7   6        2.90        2.49      7.09 o
   3   7   6      154.71      163.63      8.86 o
   4   7   6      652.04      663.32     11.65 o
   5   7   6      200.90      213.00     12.13 o
   6   7   6     1186.58     1171.88     19.64 o
   7   7   6     3633.39     3539.21     38.88 o
   8   7   6      748.79      772.86     22.29 o
   9   7   6      402.89      410.25     21.25 o
  10   7   6     1016.99     1014.48     30.50 o
  11   7   6        0.74      -18.45     24.89 o
  12   7   6       99.80       74.57     46.81 o
  13   7   6      271.48      275.10     43.99 o
  14   7   6       16.26       10.10     33.53 o
  15   7   6        7.60       -3.87     35.61 o
   0   8   6     2158.03     2324.56     31.73 o
   1   8   6     6735.47     6523.92     44.55 o
   2   8   6        3.36        6.15      6.73 o
   3   8   6      878.09      894.43     14.08 o
   4   8   6     1124.34     1124.70     16.54 o
   5   8   6     1607.60     1473.77     18.25 o
   6   8   6       69.09       92.29     11.82 o
   7   8   6      757.11      758.40     30.36 o
   8   8   6      232.26      206.42     19.15 o
   9   8   6      178.53      196.05     23.45 o
  10   8   6      113.05      114.29     26.34 o
  11   8   6       29.07       32.32     29.60 o
  12   8   6       38.08       23.89     33.74 o
  13   8   6        0.06       13.86     35.11 o
  14   8   6       18.74       18.96     34.02 o
  15   8   6      167.14      166.10     38.85 o
   1   9   6     1703.37     1626.20     24.42 o
   2   9   6     2102.83     2229.72     27.79 o
   3   9   6     2873.12     2824.57     29.96 o
   4   9   6     1967.31     2018.34     28.91 o
   5   9   6     3363.57     3366.68     34.62 o
   6   9   6      520.91      546.44     17.43 o
   7   9   6       28.37       50.04     17.67 o
   8   9   6       48.12      107.28     21.31 o
   9   9   6       94.62       86.88     22.70 o
  10   9   6       92.14       64.61     29.04 o
  11   9   6       15.39       25.01     29.94 o
  12   9   6      142.59      158.10     36.51 o
  13   9   6       35.57      104.19     36.02 o
  14   9   6       93.44       83.39     35.82 o
   0  10   6      894.23      997.03     26.14 o
   1  10   6      495.87      520.22     14.11 o
   2  10   6      707.47      717.68     15.72 o
   3  10   6       75.51       69.79     13.85 o
   4  10   6      653.07      620.30     18.83 o
   5  10   6      911.17      919.19     20.95 o
   6  10   6        1.59       -2.19     19.97 o
   7  10   6      321.79      275.00     22.88 o
   8  10   6       74.64       84.17     23.36 o
   9  10   6       86.75       71.21     29.07 o
  10  10   6        3.78      -20.89     28.00 o
  11  10   6       17.48       50.17     31.81 o
  12  10   6       12.91       -0.31     34.22 o
  13  10   6       34.43      -13.82     37.74 o
   1  11   6       20.61       -0.60     14.21 o
   2  11   6       49.84       37.86     12.89 o
   3  11   6      414.42      397.54     17.77 o
   4  11   6       16.52       22.13     17.72 o
   5  11   6      134.24      127.22     21.21 o
   6  11   6       10.77       15.80     21.66 o
   7  11   6      350.18      385.20     27.40 o
   8  11   6       20.51       24.02     24.71 o
   9  11   6       54.16       67.33     32.20 o
  10  11   6       17.68        7.07     30.48 o
  11  11   6      194.31      197.76     33.51 o
  12  11   6       56.94       42.08     35.51 o
   0  12   6      365.21      349.39     30.88 o
   1  12   6      818.86      729.80     32.98 o
   2  12   6      280.13      303.29     17.70 o
   3  12   6      162.37      184.57     21.29 o
   4  12   6        5.74       28.18     19.30 o
   5  12   6        9.92      -24.23     31.93 o
   6  12   6       51.77       38.12     39.78 o
   7  12   6      123.69       82.67     28.10 o
   8  12   6       72.73       46.55     34.58 o
   9  12   6        4.28      -25.22     27.44 o
  10  12   6       72.40       64.21     50.84 o
  11  12   6      124.72      140.28     35.07 o
   1  13   6      126.10      101.16     20.01 o
   2  13   6       12.25       -1.56     19.61 o
   3  13   6       77.11       24.92     26.87 o
   4  13   6        5.51       12.73     39.02 o
   5  13   6       30.75       -6.83     38.92 o
   6  13   6      113.02      210.81     74.50 o
   7  13   6        0.16       -9.40     31.20 o
   8  13   6        1.91       28.21     31.43 o
   9  13   6      139.65      180.82     35.80 o
  10  13   6        0.80       -7.39     37.24 o
   0  14   6      149.54      159.59     35.25 o
   1  14   6      539.94      491.22     26.63 o
   2  14   6        2.10       44.33     22.94 o
   3  14   6       17.34       25.32     44.74 o
   4  14   6        0.51        4.41     41.36 o
   5  14   6        2.30       27.39     42.33 o
   6  14   6        2.17       26.40     43.63 o
   7  14   6       18.73        2.65     29.24 o
   8  14   6        2.68      -33.65     33.65 o
   1  15   6        7.15       32.64     32.26 o
   2  15   6        1.23       14.75     31.35 o
   3  15   6       71.53      109.32     54.92 o
   4  15   6      116.76       86.30     44.04 o
   5  15   6      124.10      152.92     70.33 o
   6  15   6       37.71      101.14     45.22 o
   0  16   6       65.28       48.02     39.28 o
   1  16   6       83.55      104.42     33.13 o
   2  16   6       91.03       41.98     30.73 o
   3  16   6       32.94       73.41     47.13 o
   1   1   7       13.47       12.23      7.38 o
   2   1   7      212.99      228.00      9.11 o
   3   1   7      196.89      140.50      9.60 o
   4   1   7     9007.09     8981.74     65.13 o
   5   1   7     6135.79     5892.69     46.80 o
   6   1   7     2023.76     1965.19     27.90 o
   7   1   7     3860.81     3990.55     37.49 o
   8   1   7      197.95      213.13     14.61 o
   9   1   7      304.60      351.14     17.04 o
  10   1   7      251.47      215.87     16.25 o
  11   1   7      274.38      280.02     18.28 o
  12   1   7       33.27       44.84     20.85 o
  13   1   7       67.67       50.76     29.57 o
  14   1   7      122.68      118.67     39.04 o
  15   1   7       26.82       34.73     38.60 o
  16   1   7        0.75       49.91     42.90 o
   0   2   7    13262.42    13559.39    123.70 o
   1   2   7     7897.08     7623.64     58.41 o
   2   2   7     1193.56     1178.09     23.29 o
   3   2   7     6962.57     6858.87     46.41 o
   4   2   7     2645.97     2777.27     25.55 o
   5   2   7      755.62      652.56     14.09 o
   6   2   7      398.79      370.99     12.44 o
   7   2   7       27.00       30.82     11.15 o
   8   2   7     1867.53     1798.26     26.37 o
   9   2   7     1925.99     1988.23     29.59 o
  10   2   7       38.40       37.47     16.89 o
  11   2   7     1965.85     2078.88     35.95 o
  12   2   7        0.99       12.72     21.86 o
  13   2   7      402.65      449.29     27.52 o
  14   2   7        6.39      -13.72     31.07 o
  15   2   7      129.15      112.82     41.40 o
  16   2   7        6.29       19.11     43.12 o
   1   3   7      859.14      796.49     12.59 o
   2   3   7       78.87       88.79      6.99 o
   3   3   7     4004.75     4049.59     29.59 o
   4   3   7      467.53      559.29     16.45 o
   5   3   7       27.14       32.15      8.95 o
   6   3   7     2234.58     2244.67     23.66 o
   7   3   7      326.23      319.46     14.18 o
   8   3   7      307.12      294.13     16.25 o
   9   3   7      765.17      762.96     19.45 o
  10   3   7        0.63       22.37     18.89 o
  11   3   7      121.42      120.21     23.71 o
  12   3   7      375.33      396.91     25.91 o
  13   3   7      136.13      163.68     27.01 o
  14   3   7        0.14       23.24     27.97 o
  15   3   7      142.44      183.24     38.19 o
  16   3   7        5.39       30.80     42.53 o
   0   4   7     6549.66     6675.86     61.09 o
   1   4   7    20629.29    20499.04    117.84 o
   2   4   7      720.67      666.67     10.87 o
   3   4   7     7922.23     7915.27     50.31 o
   4   4   7      414.98      364.05      9.97 o
   5   4   7        2.63        1.46      8.95 o
   6   4   7       68.14       59.40      9.27 o
   7   4   7     3207.88     3234.51     31.79 o
   8   4   7      755.74      737.12     23.15 o
   9   4   7       10.09       25.88     18.89 o
  10   4   7     2384.19     2289.50     72.63 o
  11   4   7       13.98      -22.54     22.54 o
  12   4   7       66.44       42.01     23.64 o
  13   4   7      282.51      339.57     27.64 o
  14   4   7        0.28       17.80     27.90 o
  15   4   7      986.25     1147.37     46.21 o
  16   4   7       53.52      114.58     52.42 o
   1   5   7     3274.73     3303.56     27.14 o
   2   5   7      360.48      429.07     10.10 o
   3   5   7     9512.47     9234.44     57.92 o
   4   5   7     2825.57     2828.49     25.50 o
   5   5   7     4178.18     4042.35     34.54 o
   6   5   7     2044.93     1964.66     25.44 o
   7   5   7     1677.08     1848.28     23.30 o
   8   5   7        1.53      -15.91     15.91 o
   9   5   7      116.33      106.52     19.39 o
  10   5   7      119.28       60.91     22.24 o
  11   5   7      161.65      205.01     25.16 o
  12   5   7      268.97      262.74     27.76 o
  13   5   7      249.28      306.67     28.72 o
  14   5   7       37.73        2.86     30.53 o
  15   5   7      287.93      322.09     38.04 o
  16   5   7        2.58       63.34     52.23 o
   0   6   7     2012.44     2082.42     31.38 o
   1   6   7      613.24      587.59     11.80 o
   2   6   7     1422.29     1427.08     16.50 o
   3   6   7        1.83        5.98      7.78 o
   4   6   7       17.78       13.35      8.12 o
   5   6   7      868.82      859.96     14.75 o
   6   6   7      691.83      700.91     15.24 o
   7   6   7       12.59        9.01     11.87 o
   8   6   7     1100.00     1088.72     26.57 o
   9   6   7     1777.10     1797.27     34.27 o
  10   6   7       23.34       35.81     20.34 o
  11   6   7      269.27      267.15     24.93 o
  12   6   7        5.65       -8.03     28.91 o
  13   6   7        5.55       15.31     29.56 o
  14   6   7       11.12       28.72     33.85 o
  15   6   7      163.08      186.75     39.70 o
   1   7   7      914.07      987.03     17.10 o
   2   7   7      745.47      782.54     14.49 o
   3   7   7       56.23       63.18      9.35 o
   4   7   7     3006.19     2933.93     25.97 o
   5   7   7     3270.19     3303.16     30.58 o
   6   7   7     2156.34     1997.08     25.96 o
   7   7   7     1798.96     1763.87     27.13 o
   8   7   7       37.84       21.99     18.50 o
   9   7   7       36.00       63.81     21.93 o
  10   7   7        3.05       -7.22     23.83 o
  11   7   7      486.80      444.28     37.24 o
  12   7   7       93.11       61.44     34.48 o
  13   7   7        3.84      -34.83     34.83 o
  14   7   7        8.50       -6.42     35.24 o
  15   7   7      179.73      198.16     38.81 o
   0   8   7      739.57      740.46     21.01 o
   1   8   7     2587.30     2443.45     29.24 o
   2   8   7      130.96      122.42      8.29 o
   3   8   7      827.21      830.34     15.12 o
   4   8   7       77.89       56.66     10.87 o
   5   8   7       27.74       16.96     12.08 o
   6   8   7      310.46      323.59     15.75 o
   7   8   7        7.62      -10.12     16.40 o
   8   8   7      587.65      544.28     24.57 o
   9   8   7      499.97      477.40     26.37 o
  10   8   7      172.58      135.94     30.20 o
  11   8   7      328.96      392.64     34.34 o
  12   8   7       79.20       46.08     34.33 o
  13   8   7       87.39       66.05     37.63 o
  14   8   7        3.65       28.93     36.59 o
   1   9   7        0.03       -6.32      7.04 o
   2   9   7      398.94      367.88     18.55 o
   3   9   7        8.96       -1.17     12.19 o
   4   9   7     2682.58     2622.00     30.32 o
   5   9   7       62.51       69.14     16.03 o
   6   9   7      776.99      768.12     23.14 o
   7   9   7       22.37       27.76     18.52 o
   8   9   7      196.47      158.36     22.81 o
   9   9   7        5.41      -16.01     25.03 o
  10   9   7       74.57       21.60     30.26 o
  11   9   7       45.82       31.89     32.10 o
  12   9   7       14.01        5.60     35.48 o
  13   9   7       76.48      111.65     40.04 o
  14   9   7       67.02      113.53     37.62 o
   0  10   7     1266.99     1262.95     43.07 o
   1  10   7     1012.44     1103.28     37.77 o
   2  10   7     1225.50     1152.02     24.59 o
   3  10   7     2441.45     2457.64     29.85 o
   4  10   7      180.42      138.29     15.38 o
   5  10   7     1783.19     1733.94     30.79 o
   6  10   7       32.93       20.88     20.21 o
   7  10   7      412.43      368.90     23.42 o
   8  10   7      917.57      867.94     43.14 o
   9  10   7      530.32      514.70     36.26 o
  10  10   7      101.72      103.99     30.87 o
  11  10   7      277.37      373.85     36.80 o
  12  10   7       26.89       11.13     36.50 o
  13  10   7        1.54      -39.40     39.40 o
   1  11   7        7.17      -10.19     20.84 o
   2  11   7       86.84       94.40     19.09 o
   3  11   7      573.34      597.15     25.42 o
   4  11   7      393.36      408.21     27.39 o
   5  11   7      873.76      904.37     30.03 o
   6  11   7      106.92      102.18     25.14 o
   7  11   7     1201.30     1353.89     41.76 o
   8  11   7       14.51       12.40     30.30 o
   9  11   7      897.51      932.52     50.24 o
  10  11   7       50.74        0.39     31.88 o
  11  11   7       10.98       27.57     34.04 o
  12  11   7       18.47       61.75     37.35 o
   0  12   7      465.93      404.39     34.39 o
   1  12   7       78.08       66.30     21.68 o
   2  12   7      183.62      169.70     27.08 o
   3  12   7       62.35       73.87     26.54 o
   4  12   7      207.81      249.10     25.42 o
   5  12   7      332.03      347.02     29.12 o
   6  12   7      131.38      142.72     29.32 o
   7  12   7       64.76      130.69     30.29 o
   8  12   7      350.03      332.93     35.78 o
   9  12   7      254.67      267.08     38.71 o
  10  12   7      202.03      197.67     34.04 o
  11  12   7      147.79      182.87     36.94 o
   1  13   7      483.01      459.94     52.89 o
   2  13   7       51.43       62.75     29.94 o
   3  13   7      487.69      522.95     40.16 o
   4  13   7      291.98      257.29     29.18 o
   5  13   7      284.94      361.52     30.66 o
   6  13   7      102.83      152.46     30.82 o
   7  13   7        5.75      -32.16     32.16 o
   8  13   7       43.50       22.25     34.28 o
   9  13   7       10.10      -16.09     36.06 o
  10  13   7       76.09       78.39     41.21 o
   0  14   7       72.84       62.18     46.61 o
   1  14   7      520.12      614.97     37.14 o
   2  14   7       39.21       64.38     50.37 o
   3  14   7      120.83      126.66     45.22 o
   4  14   7       27.42       21.28     46.50 o
   5  14   7      224.69      288.46     78.86 o
   6  14   7       25.01        8.47     31.13 o
   7  14   7        3.97      -31.80     31.80 o
   8  14   7       21.92       49.01     35.07 o
   1  15   7        6.30       -1.13     34.93 o
   2  15   7      246.29      281.74     49.53 o
   3  15   7       21.49      -35.50     44.77 o
   4  15   7      343.82      307.01     51.28 o
   5  15   7        8.97      -33.46     48.08 o
   6  15   7       30.49       74.43     47.00 o
   0  16   7      129.33      248.32     70.84 o
   1  16   7      142.92       91.14     48.16 o
   0   0   8      742.32      484.76     18.05 o
   1   0   8       44.65       58.49     20.80 o
   2   0   8    26889.62    28127.86    320.04 o
   3   0   8     8086.61     8822.66     95.48 o
   4   0   8     2817.67     2570.48     40.64 o
   5   0   8       52.77       46.61     16.58 o
   6   0   8       11.85       -6.96     17.30 o
   7   0   8      244.67      148.52     20.95 o
   8   0   8     3246.91     3186.10     53.64 o
   9   0   8     6071.63     5869.54     70.20 o
  10   0   8      903.68      874.73     32.37 o
  11   0   8      729.54      612.89     30.32 o
  12   0   8      340.70      471.28     40.25 o
  13   0   8       14.26        3.29     45.48 o
  14   0   8        1.57       -3.65     50.45 o
  15   0   8      634.14      717.16    140.15 o
  16   0   8       28.76       39.10     59.83 o
   1   1   8      855.09     1002.10     20.16 o
   2   1   8     3128.37     3255.89     33.24 o
   3   1   8     2491.39     2626.30     27.86 o
   4   1   8     1418.38     1370.11     29.13 o
   5   1   8       85.35       99.63     10.99 o
   6   1   8     3012.19     2876.21     32.53 o
   7   1   8      649.08      571.21     17.72 o
   8   1   8     2699.56     2581.94     31.66 o
   9   1   8     5936.51     5765.52     51.80 o
  10   1   8       84.41       90.86     16.29 o
  11   1   8      218.66      191.49     21.16 o
  12   1   8      137.80      108.90     24.03 o
  13   1   8      324.57      393.89     35.42 o
  14   1   8       32.22       16.57     37.82 o
  15   1   8      158.42      171.82     44.47 o
  16   1   8      138.25      160.24     46.78 o
   0   2   8    13532.50    14123.13    145.35 o
   1   2   8      987.93      994.56     25.24 o
   2   2   8       43.30       44.24      9.27 o
   3   2   8     1679.43     1742.67     21.16 o
   4   2   8      165.82      173.42     10.72 o
   5   2   8     1230.84     1121.03     18.45 o
   6   2   8     1358.18     1297.06     22.35 o
   7   2   8     1974.88     1946.94     25.22 o
   8   2   8        7.13       21.52     14.13 o
   9   2   8      546.37      569.56     19.28 o
  10   2   8      426.56      484.17     21.39 o
  11   2   8       18.42       34.46     21.97 o
  12   2   8      194.05      190.13     24.66 o
  13   2   8      181.01      169.38     27.79 o
  14   2   8       20.97       12.10     34.02 o
  15   2   8      140.14       57.56     41.48 o
  16   2   8       23.57       58.67     45.84 o
   1   3   8     5639.40     5867.37     41.01 o
   2   3   8     6807.76     6700.32     47.82 o
   3   3   8    12957.17    13219.47     86.76 o
   4   3   8     8913.19     8777.46     58.64 o
   5   3   8      140.79      127.74     10.58 o
   6   3   8     6564.06     6407.03     46.87 o
   7   3   8        0.04       -4.91     11.50 o
   8   3   8     1585.43     1654.46     28.55 o
   9   3   8      570.03      533.49     24.38 o
  10   3   8       65.90      130.04     22.85 o
  11   3   8       20.85        8.80     25.13 o
  12   3   8        2.50      -24.96     24.96 o
  13   3   8      585.46      651.42     30.57 o
  14   3   8       64.81       93.21     36.20 o
  15   3   8        5.39       -9.83     40.27 o
  16   3   8      276.77      363.42     49.36 o
   0   4   8     3580.59     3500.44     38.10 o
   1   4   8      168.01      161.88      8.96 o
   2   4   8      552.11      499.65     14.28 o
   3   4   8       17.26        5.53      8.65 o
   4   4   8      902.33      881.01     16.25 o
   5   4   8       16.19        5.02      9.97 o
   6   4   8      148.78      160.91     11.74 o
   7   4   8      372.49      373.64     14.78 o
   8   4   8      155.37      141.17     15.07 o
   9   4   8      143.04      140.49     21.77 o
  10   4   8      482.66      497.95     25.69 o
  11   4   8      218.01      253.22     28.85 o
  12   4   8        1.94      -12.75     29.02 o
  13   4   8       26.92       15.56     26.60 o
  14   4   8        4.77      -13.92     28.44 o
  15   4   8      218.59      217.26     41.40 o
  16   4   8       16.34      -16.88     53.58 o
   1   5   8      428.27      445.57     11.65 o
   2   5   8     6953.95     7213.15     47.75 o
   3   5   8     2984.61     2776.71     25.41 o
   4   5   8     4183.43     4110.53     45.02 o
   5   5   8      129.28       91.60     11.25 o
   6   5   8      589.42      589.33     15.28 o
   7   5   8       16.13       18.44     13.08 o
   8   5   8     1276.37     1323.76     31.09 o
   9   5   8       53.35       56.58     20.24 o
  10   5   8      279.21      244.49     22.84 o
  11   5   8       14.64       37.11     23.69 o
  12   5   8        0.97      -18.85     27.23 o
  13   5   8       69.55       85.19     27.63 o
  14   5   8       81.69       49.56     32.72 o
  15   5   8       20.09        1.07     43.08 o
   0   6   8     9874.43     9814.07     87.63 o
   1   6   8     3717.56     3636.40     30.72 o
   2   6   8     7126.78     7016.31     49.40 o
   3   6   8       24.80       26.49      8.51 o
   4   6   8      851.20      792.10     14.93 o
   5   6   8     2555.62     2534.52     25.14 o
   6   6   8      272.82      300.94     15.25 o
   7   6   8      679.83      694.47     22.09 o
   8   6   8      739.89      775.25     24.23 o
   9   6   8       83.14       96.37     21.04 o
  10   6   8      166.61      265.85     23.33 o
  11   6   8      221.84      325.84     29.00 o
  12   6   8      512.75      652.03     35.34 o
  13   6   8      182.06      146.99     37.78 o
  14   6   8       59.49       94.93     35.45 o
  15   6   8      123.88      144.19     39.66 o
   1   7   8      652.05      657.18     12.75 o
   2   7   8       13.22       30.41     10.72 o
   3   7   8      738.63      695.70     13.65 o
   4   7   8      822.56      853.49     16.59 o
   5   7   8      388.42      387.99     13.39 o
   6   7   8      482.15      507.74     15.86 o
   7   7   8      222.68      241.20     17.88 o
   8   7   8      156.22      161.34     22.07 o
   9   7   8       67.82      109.98     23.77 o
  10   7   8        1.67       -3.19     24.17 o
  11   7   8      232.63      137.13     32.47 o
  12   7   8        0.23        3.85     50.38 o
  13   7   8      202.28      226.55     39.34 o
  14   7   8       22.83       44.62     35.96 o
  15   7   8        1.79      -15.19     42.74 o
   0   8   8      962.63      884.22     25.95 o
   1   8   8       66.01       32.63     10.90 o
   2   8   8     1465.49     1460.12     20.97 o
   3   8   8      258.61      281.39     12.45 o
   4   8   8      145.51      136.52     14.55 o
   5   8   8      116.01       98.93     16.11 o
   6   8   8      453.60      391.40     18.83 o
   7   8   8       13.77        4.50     18.82 o
   8   8   8       87.74      108.68     20.61 o
   9   8   8       10.99      -14.16     23.11 o
  10   8   8      204.26      254.14     38.80 o
  11   8   8      868.02      901.12     41.36 o
  12   8   8      120.80      124.31     37.19 o
  13   8   8      108.61       64.88     41.01 o
  14   8   8        1.01        5.72     36.86 o
   1   9   8       91.62      116.50     17.33 o
   2   9   8     1721.62     1666.21     30.66 o
   3   9   8       72.55       37.97     14.87 o
   4   9   8     1797.24     1744.75     30.89 o
   5   9   8        3.51       14.13     19.09 o
   6   9   8     2165.90     2247.07     39.81 o
   7   9   8      202.77      166.57     20.59 o
   8   9   8     1314.54     1408.45     32.55 o
   9   9   8      311.92      333.73     28.50 o
  10   9   8       35.99       74.01     31.40 o
  11   9   8      353.42      324.11     37.27 o
  12   9   8       48.90       79.55     37.38 o
  13   9   8      258.61      341.27     43.61 o
   0  10   8      617.36      580.98     58.59 o
   1  10   8     1535.90     1622.95     43.90 o
   2  10   8      442.46      456.27     23.54 o
   3  10   8       51.68       72.88     23.05 o
   4  10   8      488.29      503.15     22.93 o
   5  10   8     1193.79     1177.30     40.38 o
   6  10   8       20.47        3.28     21.67 o
   7  10   8       46.48       53.55     24.83 o
   8  10   8       20.89        3.51     24.90 o
   9  10   8        2.19       -2.42     30.42 o
  10  10   8       65.03      119.10     33.41 o
  11  10   8      151.51      202.89     40.70 o
  12  10   8       33.36       34.76     38.30 o
  13  10   8       10.20      -59.60     74.97 o
   1  11   8      359.31      345.08     30.25 o
   2  11   8      386.12      464.31     28.38 o
   3  11   8      136.13      170.91     25.67 o
   4  11   8      525.64      566.51     25.00 o
   5  11   8      646.92      604.03     30.44 o
   6  11   8      888.03      829.98     36.82 o
   7  11   8       28.91       33.93     29.06 o
   8  11   8       99.82       85.64     52.72 o
   9  11   8      131.40      136.86     31.13 o
  10  11   8       28.75       -0.04     33.40 o
  11  11   8        0.53      -14.88     35.21 o
  12  11   8        4.37        7.69     38.59 o
   0  12   8     2019.33     2196.75    106.49 o
   1  12   8        4.01       11.96     40.15 o
   2  12   8     1356.88     1547.66     55.20 o
   3  12   8       28.95       12.37     34.12 o
   4  12   8        3.59       44.06     26.00 o
   5  12   8      137.00      100.66     27.34 o
   6  12   8       17.26        2.03     31.10 o
   7  12   8        1.82      -27.99     32.87 o
   8  12   8       41.21       63.03     36.39 o
   9  12   8       73.42       64.91     38.72 o
  10  12   8      237.86      265.54     44.17 o
   1  13   8       11.23      -25.10     41.74 o
   2  13   8        2.26       -9.75     35.38 o
   3  13   8      394.63      347.26     40.85 o
   4  13   8       41.99      107.97     45.04 o
   5  13   8       52.37       86.37     32.50 o
   6  13   8       16.39       -5.04     32.20 o
   7  13   8      138.18       77.89     34.45 o
   8  13   8       82.76       57.00     37.76 o
   9  13   8        0.26       -7.44     38.97 o
   0  14   8      209.25      333.51     68.26 o
   1  14   8      319.77      231.24     47.30 o
   2  14   8      155.91      124.55     47.54 o
   3  14   8        1.09       51.54     46.13 o
   4  14   8       93.61      103.69     47.26 o
   5  14   8       65.49      125.51     48.36 o
   6  14   8       67.83       67.54     34.82 o
   7  14   8        9.18       15.84     36.71 o
   1  15   8       10.37       21.80     48.06 o
   2  15   8      210.33      165.88     55.00 o
   3  15   8        0.73      -10.88     50.48 o
   4  15   8      198.28      277.21     99.27 o
   5  15   8        9.51       23.14     50.21 o
   1   1   9     1638.57     1508.71     25.45 o
   2   1   9     2372.89     2287.81     33.99 o
   3   1   9    11353.49    11263.84     90.43 o
   4   1   9      552.73      541.48     15.90 o
   5   1   9    10026.69     9762.75     76.94 o
   6   1   9      168.76      152.22     14.10 o
   7   1   9     2285.20     2268.26     31.11 o
   8   1   9     1516.22     1649.33     30.20 o
   9   1   9      173.64      159.25     17.71 o
  10   1   9     3356.62     3234.06     43.96 o
  11   1   9       18.46       -0.91     20.52 o
  12   1   9       69.24       77.33     26.91 o
  13   1   9       12.91       15.33     32.43 o
  14   1   9       61.10       32.49     81.09 o
  15   1   9       79.68       57.58     43.78 o
  16   1   9       10.64      -45.34     45.34 o
   0   2   9     2868.51     2737.83     49.94 o
   1   2   9    25563.72    25782.05    181.27 o
   2   2   9        9.68       25.96     10.83 o
   3   2   9     1293.62     1044.95     23.32 o
   4   2   9     1475.00     1582.27     22.42 o
   5   2   9       51.85       40.23     11.60 o
   6   2   9      125.08      110.32     11.71 o
   7   2   9     3227.63     3122.00     34.77 o
   8   2   9      748.59      658.24     19.52 o
   9   2   9      224.53      226.71     17.72 o
  10   2   9        1.42        7.96     20.47 o
  11   2   9      454.26      470.04     27.17 o
  12   2   9       93.57      130.86     25.59 o
  13   2   9      188.59      194.50     35.00 o
  14   2   9      438.78      482.19     45.52 o
  15   2   9      297.50      347.27     46.03 o
  16   2   9        1.76        2.96     46.86 o
   1   3   9     1801.97     1949.79     26.80 o
   2   3   9      660.66      644.16     13.77 o
   3   3   9     4432.63     4711.76     41.85 o
   4   3   9      488.44      532.05     13.07 o
   5   3   9        0.97        0.24     10.80 o
   6   3   9       12.81       21.95     11.74 o
   7   3   9     2719.00     2620.28     31.13 o
   8   3   9      251.54      322.66     17.10 o
   9   3   9      178.00      164.48     22.83 o
  10   3   9       15.68       21.56     23.17 o
  11   3   9      454.84      418.46     29.42 o
  12   3   9       75.04       66.03     25.50 o
  13   3   9      509.93      559.37     31.74 o
  14   3   9      108.11      152.76     37.03 o
  15   3   9       70.16       38.04     43.97 o
  16   3   9       47.11       41.39     45.11 o
   0   4   9       27.02       49.62     11.14 o
   1   4   9     4005.46     3998.18     35.51 o
   2   4   9      126.71      121.64      9.66 o
   3   4   9     8398.53     8446.07     63.21 o
   4   4   9     1834.00     1868.81     21.57 o
   5   4   9      737.93      721.90     21.54 o
   6   4   9     1719.85     1602.61     30.59 o
   7   4   9       13.94       19.03     13.91 o
   8   4   9       47.53       12.67     18.25 o
   9   4   9     6137.06     5955.14     62.74 o
  10   4   9        0.01      -20.48     20.48 o
  11   4   9     1850.14     1881.51     43.69 o
  12   4   9       34.35       25.40     26.87 o
  13   4   9      108.33      142.10     28.13 o
  14   4   9       81.97       87.96     35.08 o
  15   4   9      241.59      324.56     67.57 o
   1   5   9       76.04       63.75     10.82 o
   2   5   9      148.34      175.91      9.90 o
   3   5   9     2442.78     2491.93     24.99 o
   4   5   9        4.93      -10.67     10.67 o
   5   5   9     1943.52     1913.71     26.53 o
   6   5   9      412.05      473.79     16.40 o
   7   5   9     3618.89     3528.25     47.03 o
   8   5   9      175.86      185.18     20.26 o
   9   5   9     2870.58     2895.49     51.30 o
  10   5   9      311.25      360.64     24.98 o
  11   5   9       21.34        3.71     23.79 o
  12   5   9      116.64       99.20     27.56 o
  13   5   9      795.51      782.77     41.74 o
  14   5   9      103.91       80.20     32.89 o
  15   5   9      329.25      324.59     54.92 o
   0   6   9       20.12       42.72     13.28 o
   1   6   9     1004.12      978.67     23.32 o
   2   6   9     2006.90     1900.55     36.56 o
   3   6   9      294.51      312.56     12.78 o
   4   6   9       19.09       17.66      8.24 o
   5   6   9      829.08      840.87     19.75 o
   6   6   9       35.75       38.61     13.92 o
   7   6   9      293.80      319.61     20.01 o
   8   6   9      708.48      724.75     25.12 o
   9   6   9      380.63      362.46     23.60 o
  10   6   9      107.01      123.42     26.40 o
  11   6   9       30.46      100.96     28.12 o
  12   6   9       59.72       49.62     32.71 o
  13   6   9       49.03      147.84     38.30 o
  14   6   9       72.82      117.69     36.61 o
  15   6   9       50.07       52.31     51.20 o
   1   7   9     2498.71     2471.55     27.84 o
   2   7   9       57.04       52.60      9.50 o
   3   7   9     4123.95     4037.01     36.80 o
   4   7   9      237.76      243.90     13.89 o
   5   7   9     4838.04     4757.26     44.23 o
   6   7   9        2.50       -7.30     14.73 o
   7   7   9      534.35      576.81     21.10 o
   8   7   9      633.84      615.24     26.37 o
   9   7   9      140.15      124.22     23.64 o
  10   7   9      780.33      664.07     33.18 o
  11   7   9        1.09       -6.00     32.38 o
  12   7   9       18.76      -10.36     46.56 o
  13   7   9       55.67       41.09     39.51 o
  14   7   9        4.46       42.75     42.76 o
   0   8   9      292.13      292.26     37.10 o
   1   8   9     1988.10     2013.13     35.70 o
   2   8   9      786.34      784.44     19.11 o
   3   8   9     1024.63     1087.71     22.86 o
   4   8   9     1944.78     1888.21     31.56 o
   5   8   9       50.20       34.45     18.90 o
   6   8   9       62.07       47.74     20.16 o
   7   8   9      124.97      142.35     20.68 o
   8   8   9       14.19       31.41     20.95 o
   9   8   9      494.34      454.59     28.02 o
  10   8   9        0.41        9.45     31.65 o
  11   8   9      236.32      244.82     36.39 o
  12   8   9        0.51        3.61     35.55 o
  13   8   9       19.15        5.24     40.52 o
  14   8   9      158.29      161.04     44.95 o
   1   9   9        0.86      -14.31     26.09 o
   2   9   9     1848.26     1761.53     35.76 o
   3   9   9      244.32      212.61     23.46 o
   4   9   9      206.25      197.42     20.76 o
   5   9   9       19.27      -15.68     20.24 o
   6   9   9      140.72      133.66     23.88 o
   7   9   9       16.13      -21.77     21.77 o
   8   9   9      266.91      300.75     27.20 o
   9   9   9        4.05       18.92     28.54 o
  10   9   9        6.33      -23.37     31.95 o
  11   9   9       33.30        3.98     34.95 o
  12   9   9        4.87      -12.88     38.44 o
  13   9   9       77.17       80.19     42.51 o
   0  10   9        6.04       17.16     51.65 o
   1  10   9     3116.29     3325.92     68.94 o
   2  10   9      305.64      255.20     34.29 o
   3  10   9      696.34      797.74     30.32 o
   4  10   9      239.30      224.50     22.35 o
   5  10   9       91.56       86.82     22.37 o
   6  10   9      287.95      258.97     27.10 o
   7  10   9      575.37      628.13     40.49 o
   8  10   9        3.47       18.32     30.71 o
   9  10   9      292.19      295.79     33.13 o
  10  10   9       59.54      173.01     37.51 o
  11  10   9        4.08       40.57     51.92 o
  12  10   9       10.09      -39.15     39.15 o
   1  11   9      228.27      279.52     37.72 o
   2  11   9       12.37      -27.23     27.23 o
   3  11   9      626.74      695.79     32.35 o
   4  11   9       41.26       64.20     30.39 o
   5  11   9      350.11      416.72     31.42 o
   6  11   9       10.56      -18.63     29.36 o
   7  11   9       94.06      115.18     34.11 o
   8  11   9       33.59      -36.58     36.58 o
   9  11   9       18.71       46.18     39.38 o
  10  11   9       28.76      -34.56     34.56 o
  11  11   9       55.82       51.14     38.85 o
   0  12   9      100.97      110.47     59.45 o
   1  12   9        4.29      -41.55     41.55 o
   2  12   9      708.67      693.64     66.97 o
   3  12   9        2.91      -50.38     50.38 o
   4  12   9      133.76       91.62     40.50 o
   5  12   9      120.89       95.23     29.89 o
   6  12   9      105.92      141.72     34.51 o
   7  12   9       17.33       15.90     35.48 o
   8  12   9      254.49      187.40     38.82 o
   9  12   9       10.77      -18.10     39.97 o
  10  12   9       19.47       72.17     43.94 o
   1  13   9        4.56      -24.26     48.53 o
   2  13   9       10.80      -12.29     37.58 o
   3  13   9      329.00      304.46     40.71 o
   4  13   9       23.56       36.86     46.48 o
   5  13   9      483.64      442.74    126.50 o
   6  13   9        8.35       25.18     35.92 o
   7  13   9      416.10      441.54     41.63 o
   8  13   9        3.82      -39.84     39.84 o
   9  13   9       68.51       91.85     44.97 o
   0  14   9      364.94      218.13     70.84 o
   1  14   9       43.13       50.00     48.18 o
   2  14   9       40.20       60.36     48.27 o
   3  14   9        6.24      -20.77     49.88 o
   4  14   9      216.90      220.34     53.31 o
   5  14   9      137.27      206.41     75.67 o
   6  14   9        0.34      -20.23     53.02 o
   7  14   9        0.32        4.00     39.22 o
   1  15   9       37.39       16.90     76.73 o
   2  15   9       16.86      -22.05     51.38 o
   3  15   9       23.98       33.77     53.22 o
   4  15   9       46.79      -22.24     58.12 o
   0   0  10     8562.68     8413.56    142.07 o
   1   0  10     1712.24     1928.21     53.21 o
   2   0  10     1237.35     1035.66     43.17 o
   3   0  10     8462.35     8151.88    104.34 o
   4   0  10     2022.04     2191.48     41.47 o
   5   0  10     5102.96     4923.63     64.35 o
   6   0  10      518.82      468.71     25.13 o
   7   0  10     2805.88     2793.30     54.10 o
   8   0  10      755.92      768.60     52.91 o
   9   0  10     7592.74     7640.33     97.68 o
  10   0  10     1885.83     1901.13     43.97 o
  11   0  10      800.07      865.45     48.85 o
  12   0  10       14.63       46.24     85.19 o
  13   0  10       37.04      -13.21     48.95 o
  14   0  10       68.35       51.87     57.18 o
  15   0  10      253.40      167.59     61.72 o
  16   0  10       43.91       36.05     64.21 o
   1   1  10     3676.38     3786.72     72.69 o
   2   1  10       14.09       50.85     17.23 o
   3   1  10     1302.13     1273.55     27.07 o
   4   1  10     3231.55     3237.32     39.10 o
   5   1  10      106.98      120.52     15.89 o
   6   1  10      319.07      296.90     16.05 o
   7   1  10     4742.64     4537.29     52.47 o
   8   1  10      126.19      168.54     17.35 o
   9   1  10       24.66       11.19     16.90 o
  10   1  10      835.67      727.94     24.94 o
  11   1  10        1.49        1.00     25.30 o
  12   1  10      120.37      141.75     31.82 o
  13   1  10      862.85      920.41     45.69 o
  14   1  10       65.93        9.34     39.54 o
  15   1  10       54.76       41.57     43.89 o
  16   1  10       10.48       76.95     47.67 o
   0   2  10     2651.23     2575.45     46.70 o
   1   2  10     2357.47     2338.28     29.11 o
   2   2  10     7564.53     7782.73     82.16 o
   3   2  10     1523.42     1547.93     27.92 o
   4   2  10      353.78      357.61     18.76 o
   5   2  10     1043.22     1086.44     23.02 o
   6   2  10       77.86       81.30     14.97 o
   7   2  10     1751.58     1709.78     26.21 o
   8   2  10     4203.21     4096.87     42.92 o
   9   2  10      308.18      269.43     27.84 o
  10   2  10      140.22      161.01     27.59 o
  11   2  10       30.03       15.23     26.63 o
  12   2  10        4.89        9.12     28.85 o
  13   2  10        6.59       30.31     32.09 o
  14   2  10        5.86      -34.88     38.63 o
  15   2  10      881.68      931.91     53.38 o
   1   3  10      827.77      864.50     18.38 o
   2   3  10     1041.61     1056.90     20.82 o
   3   3  10      224.21      200.56     13.80 o
   4   3  10     2641.47     2562.43     31.04 o
   5   3  10     2577.55     2512.77     28.45 o
   6   3  10     4018.90     3982.49     37.63 o
   7   3  10      431.41      447.48     17.77 o
   8   3  10       28.88       29.35     16.09 o
   9   3  10      537.42      569.70     24.23 o
  10   3  10       11.50       15.19     24.52 o
  11   3  10      261.47      320.03     28.72 o
  12   3  10      282.76      286.39     30.20 o
  13   3  10      227.10      294.98     36.59 o
  14   3  10        3.98      -17.13     34.65 o
  15   3  10      118.16      164.54     46.89 o
   0   4  10      330.97      422.09     28.16 o
   1   4  10     2198.88     2186.17     25.72 o
   2   4  10     1856.66     1972.36     22.39 o
   3   4  10     1557.89     1507.94     21.54 o
   4   4  10      709.65      739.87     18.36 o
   5   4  10      155.70      160.32     13.29 o
   6   4  10       42.31       43.72     14.24 o
   7   4  10       29.48        7.35     17.43 o
   8   4  10      192.85      184.64     19.81 o
   9   4  10       38.76       52.67     20.84 o
  10   4  10       22.33        9.73     22.97 o
  11   4  10        6.12        9.18     25.05 o
  12   4  10      176.98      129.16     28.39 o
  13   4  10        0.68       45.89     29.27 o
  14   4  10       15.37       98.94     41.81 o
  15   4  10      163.92      163.68     55.20 o
   1   5  10      339.10      372.51     13.51 o
   2   5  10     1277.22     1344.04     21.39 o
   3   5  10      127.72      115.87     10.83 o
   4   5  10     5063.91     4969.68     41.12 o
   5   5  10       22.81       33.50     12.76 o
   6   5  10     1589.87     1495.02     32.50 o
   7   5  10      120.30       94.01     19.32 o
   8   5  10        3.97       -7.47     19.85 o
   9   5  10        2.12      -12.20     21.78 o
  10   5  10      183.02      197.79     24.85 o
  11   5  10       15.86      -25.73     25.73 o
  12   5  10       63.35       -4.83     28.78 o
  13   5  10      279.79      297.35     37.27 o
  14   5  10      279.66      347.57     41.34 o
  15   5  10      151.03      170.10     53.57 o
   0   6  10    11371.39    11717.72    116.20 o
   1   6  10     3794.55     3832.65     36.81 o
   2   6  10     1276.75     1244.44     20.58 o
   3   6  10      203.36      218.39     12.15 o
   4   6  10      258.77      237.94     13.47 o
   5   6  10       34.34       38.51     15.81 o
   6   6  10     1025.06      961.77     23.06 o
   7   6  10      133.32      115.18     19.82 o
   8   6  10      330.57      396.71     23.06 o
   9   6  10      135.59       44.03     26.25 o
  10   6  10      408.53      361.46     29.04 o
  11   6  10        5.40       12.99     28.03 o
  12   6  10       82.62      105.80     38.25 o
  13   6  10      209.23      204.22     41.60 o
  14   6  10      107.23      114.59     41.88 o
   1   7  10      160.40      164.26     12.74 o
   2   7  10      200.11      160.24     11.81 o
   3   7  10     2680.43     2646.74     33.59 o
   4   7  10        7.07      -14.32     14.58 o
   5   7  10     1070.39     1101.97     28.18 o
   6   7  10      298.29      351.13     31.03 o
   7   7  10       42.41       19.20     17.88 o
   8   7  10       34.17        7.55     22.62 o
   9   7  10       17.37      -17.15     24.67 o
  10   7  10      365.14      292.07     36.98 o
  11   7  10        1.16       10.19     35.54 o
  12   7  10        0.64      -37.13     37.13 o
  13   7  10      345.40      400.44     63.44 o
  14   7  10        1.83       19.15     43.40 o
   0   8  10     4025.94     4137.45     91.45 o
   1   8  10      126.48       87.90     20.70 o
   2   8  10     3571.24     3648.70     44.76 o
   3   8  10      357.97      382.41     23.60 o
   4   8  10       27.89       19.22     18.67 o
   5   8  10      603.24      713.21     25.49 o
   6   8  10       32.40      -10.88     20.50 o
   7   8  10      195.14      150.05     26.21 o
   8   8  10     1360.28     1354.37     36.27 o
   9   8  10      136.22      136.41     26.64 o
  10   8  10      514.26      546.39     46.00 o
  11   8  10      330.97      387.58     39.22 o
  12   8  10       96.36      126.74     39.67 o
  13   8  10       63.71       82.53     43.30 o
   1   9  10      190.45      161.60     30.02 o
   2   9  10       51.94       25.91     24.02 o
   3   9  10       60.69       66.11     22.93 o
   4   9  10     2306.19     2427.72     45.71 o
   5   9  10      481.65      506.59     27.58 o
   6   9  10      879.99      868.31     31.75 o
   7   9  10     1239.35     1299.36     44.84 o
   8   9  10      239.83      253.47     30.34 o
   9   9  10      251.19      291.45     31.33 o
  10   9  10        1.25      -34.22     34.22 o
  11   9  10        8.99       19.87     37.99 o
  12   9  10       54.59        1.82     40.54 o
   0  10  10      183.65      126.31     58.28 o
   1  10  10      363.84      353.48     34.47 o
   2  10  10       44.76       19.08     25.97 o
   3  10  10        5.98       34.97     28.38 o
   4  10  10       53.93       72.75     29.54 o
   5  10  10      268.97      269.20     27.94 o
   6  10  10       13.27        8.33     26.29 o
   7  10  10        7.80        2.67     30.29 o
   8  10  10        3.67        6.92     31.59 o
   9  10  10       34.78       86.73     59.08 o
  10  10  10        5.82       21.28     35.19 o
  11  10  10      285.70      375.94     45.18 o
  12  10  10       22.41       73.35     41.77 o
   1  11  10       32.79       60.54     51.22 o
   2  11  10      368.74      434.97     38.42 o
   3  11  10        8.99       -9.23     34.11 o
   4  11  10     1244.58     1281.39    129.05 o
   5  11  10        0.52      -31.09     37.12 o
   6  11  10      569.16      643.73     36.26 o
   7  11  10       48.78      -15.34     32.19 o
   8  11  10        9.12       31.00     40.14 o
   9  11  10       21.65       59.69     41.56 o
  10  11  10        3.11       52.49     44.24 o
  11  11  10        1.29       -0.03     46.55 o
   0  12  10      783.38      719.69     75.67 o
   1  12  10      320.74      311.00     68.34 o
   2  12  10      361.66      380.02     41.31 o
   3  12  10      504.83      519.81     43.36 o
   4  12  10      548.64      525.66     43.86 o
   5  12  10        3.64       20.81     39.39 o
   6  12  10       31.69       76.11     57.33 o
   7  12  10        4.34       18.00     82.15 o
   8  12  10      364.78      396.83     44.87 o
   9  12  10       30.99      -22.75     42.18 o
   1  13  10      248.80      319.32     53.16 o
   2  13  10        0.15      -47.88     47.88 o
   3  13  10      535.38      586.39     55.18 o
   4  13  10        3.54        5.70     50.72 o
   5  13  10       90.76      133.32     51.31 o
   6  13  10        0.86      -36.02     50.96 o
   7  13  10       92.90       72.57     43.69 o
   8  13  10      165.61      156.57     42.74 o
   0  14  10      503.64      371.35     78.72 o
   1  14  10        0.02       -7.13     50.82 o
   2  14  10      359.70      478.92     57.48 o
   3  14  10       15.57       17.19     51.62 o
   4  14  10       52.00       55.81     54.65 o
   5  14  10        1.85      -31.21     74.08 o
   6  14  10        3.73       19.71     55.97 o
   1  15  10       31.52        3.35     98.18 o
   2  15  10      133.99       14.56     53.46 o
   1   1  11     1784.18     2033.95     34.83 o
   2   1  11      515.24      496.56     24.29 o
   3   1  11     3834.28     3994.18     50.27 o
   4   1  11      924.72      886.77     24.97 o
   5   1  11     4378.42     4258.33     41.96 o
   6   1  11     3202.39     3176.04     37.94 o
   7   1  11     1870.29     1736.31     30.55 o
   8   1  11     1085.75     1168.59     26.49 o
   9   1  11      198.33      185.30     20.87 o
  10   1  11        6.68       17.95     24.64 o
  11   1  11        4.72       41.99     26.96 o
  12   1  11        0.42      -24.44     35.60 o
  13   1  11      992.82     1043.85     50.01 o
  14   1  11       95.69       50.28     44.26 o
  15   1  11       52.06       98.58     43.91 o
   0   2  11    12590.10    12828.46    157.88 o
   1   2  11      823.92      889.69     17.11 o
   2   2  11     2069.23     2075.39     35.69 o
   3   2  11     1383.12     1404.92     31.61 o
   4   2  11      459.93      429.92     20.47 o
   5   2  11       79.64       53.11     17.08 o
   6   2  11      372.10      365.18     18.16 o
   7   2  11       79.95       71.53     15.74 o
   8   2  11      168.57      147.59     17.68 o
   9   2  11     3272.03     3129.63     45.34 o
  10   2  11       18.43        1.85     25.43 o
  11   2  11      654.49      681.31     35.16 o
  12   2  11      549.61      583.71     38.15 o
  13   2  11        0.04      -17.57     38.04 o
  14   2  11       46.24       93.47     55.37 o
  15   2  11       69.37      102.33     47.65 o
   1   3  11       22.28       25.88      9.81 o
   2   3  11     1163.18     1205.43     27.36 o
   3   3  11     3562.97     3470.26     46.76 o
   4   3  11      123.89       83.12     16.58 o
   5   3  11       20.20       12.42     14.62 o
   6   3  11       59.28       58.50     16.16 o
   7   3  11     1495.61     1479.71     29.71 o
   8   3  11      585.65      611.81     24.12 o
   9   3  11       47.79       59.82     21.99 o
  10   3  11      158.17      111.03     24.61 o
  11   3  11        7.97      -10.04     25.04 o
  12   3  11       54.12      132.54     31.13 o
  13   3  11     1016.35     1077.09     45.35 o
  14   3  11      105.53      140.40     44.14 o
  15   3  11       80.88       81.72     55.85 o
   0   4  11      370.08      340.99     22.28 o
   1   4  11    10565.18    10870.78     79.91 o
   2   4  11     3253.04     3140.87     32.64 o
   3   4  11      414.99      410.58     15.32 o
   4   4  11       84.21       93.20     12.39 o
   5   4  11     2782.06     2769.70     33.73 o
   6   4  11      276.30      233.71     17.63 o
   7   4  11     1923.98     1920.84     35.29 o
   8   4  11        8.59        0.82     20.59 o
   9   4  11       50.65       67.49     22.35 o
  10   4  11      423.08      489.57     27.28 o
  11   4  11       20.12       -9.39     25.07 o
  12   4  11      922.26      996.26     38.57 o
  13   4  11       50.17       27.18     36.52 o
  14   4  11       20.28       74.99     42.39 o
  15   4  11        0.10       47.82     55.94 o
   1   5  11      110.82      127.88     13.60 o
   2   5  11      502.11      542.29     16.53 o
   3   5  11     3690.05     3765.69     38.05 o
   4   5  11     1431.83     1395.81     23.16 o
   5   5  11     2111.31     2041.66     34.06 o
   6   5  11      441.71      454.87     26.20 o
   7   5  11      361.69      368.77     22.28 o
   8   5  11     1070.46     1146.11     29.74 o
   9   5  11       54.65       68.19     23.62 o
  10   5  11        4.82       28.97     24.82 o
  11   5  11       13.57       26.68     27.86 o
  12   5  11       17.96        7.93     35.25 o
  13   5  11      146.99      168.73     37.99 o
  14   5  11      159.76      162.36     74.21 o
   0   6  11        5.76        9.75     20.01 o
   1   6  11       84.64      101.19     13.25 o
   2   6  11       70.10       65.44     12.80 o
   3   6  11      320.80      315.57     15.49 o
   4   6  11       89.83       74.29     15.90 o
   5   6  11      310.41      298.04     17.13 o
   6   6  11       60.55       51.74     19.36 o
   7   6  11        1.57      -13.17     19.79 o
   8   6  11        0.69       29.43     23.69 o
   9   6  11        2.32       31.47     25.89 o
  10   6  11       14.36      -18.09     26.26 o
  11   6  11       64.41       50.19     30.08 o
  12   6  11        0.31      -14.16     38.66 o
  13   6  11       37.63       43.85     41.82 o
  14   6  11       10.43       47.67     57.18 o
   1   7  11      381.43      416.83     23.12 o
   2   7  11     2105.14     2132.31     47.63 o
   3   7  11     4035.90     3986.24     49.66 o
   4   7  11      357.21      399.11     23.00 o
   5   7  11      672.20      730.38     24.52 o
   6   7  11      915.87     1014.24     32.45 o
   7   7  11     1354.14     1363.08     34.89 o
   8   7  11      615.85      585.76     29.92 o
   9   7  11      535.05      524.20     45.69 o
  10   7  11      446.15      447.89     34.77 o
  11   7  11       76.24      135.64     38.15 o
  12   7  11       11.52       34.42     39.59 o
  13   7  11      409.32      509.81     47.76 o
   0   8  11     1088.05     1086.66     52.10 o
   1   8  11      434.28      446.39     25.33 o
   2   8  11     3286.51     3385.51     58.02 o
   3   8  11       57.83       68.68     21.88 o
   4   8  11      562.96      611.04     26.31 o
   5   8  11      144.84      153.44     25.25 o
   6   8  11       46.25        0.33     25.76 o
   7   8  11      143.78      124.89     27.88 o
   8   8  11      286.14      247.51     30.03 o
   9   8  11       20.73       52.70     27.38 o
  10   8  11      177.87      176.75     37.63 o
  11   8  11       59.61       88.44     38.64 o
  12   8  11       80.12      117.78     42.67 o
  13   8  11      148.12      163.01     45.88 o
   1   9  11      639.18      703.35     61.01 o
   2   9  11      506.60      427.87     64.48 o
   3   9  11       75.79       37.34     30.63 o
   4   9  11        1.15       -3.71     27.12 o
   5   9  11      480.93      456.66     33.63 o
   6   9  11      379.39      394.43     29.85 o
   7   9  11       68.66       25.28     27.21 o
   8   9  11       27.80       21.02     33.38 o
   9   9  11       15.07        3.88     35.38 o
  10   9  11        8.04        9.97     36.89 o
  11   9  11        0.56        9.88     39.00 o
  12   9  11        4.97       59.14     43.23 o
   0  10  11      929.02     1059.91     80.59 o
   1  10  11      857.46      977.26     56.24 o
   2  10  11      247.19      298.23     36.33 o
   3  10  11       14.31       28.38     29.14 o
   4  10  11      742.04      742.96     38.07 o
   5  10  11      265.08      203.87     33.83 o
   6  10  11      211.68      172.17     32.66 o
   7  10  11      111.15      111.09     33.65 o
   8  10  11       17.87       29.41     34.92 o
   9  10  11      260.42      201.13     43.90 o
  10  10  11       97.72      143.02     45.52 o
  11  10  11      222.40      195.74     42.52 o
   1  11  11       71.70        7.54    117.57 o
   2  11  11      122.27      103.34     48.07 o
   3  11  11      571.63      503.54     54.53 o
   4  11  11      474.57      590.53     55.26 o
   5  11  11       40.47       88.36     50.00 o
   6  11  11      984.26     1106.21    102.36 o
   7  11  11        2.66       41.82     39.68 o
   8  11  11       37.96       21.80     41.28 o
   9  11  11        2.12       47.45     45.48 o
  10  11  11       45.78       14.17     47.08 o
   0  12  11      360.10      338.90     72.32 o
   1  12  11      355.20      251.25     52.46 o
   2  12  11       46.62       -0.08     48.64 o
   3  12  11       50.85       20.82     47.42 o
   4  12  11        9.40      -14.31     50.06 o
   5  12  11      261.60      227.65     73.88 o
   6  12  11       32.52       -1.54     52.79 o
   7  12  11        1.97       36.73     80.26 o
   8  12  11       31.07       53.36     43.33 o
   9  12  11       14.47      -34.61     43.85 o
   1  13  11       56.25        1.36     52.78 o
   2  13  11       42.90      -33.49     50.63 o
   3  13  11     1236.89     1263.44     68.58 o
   4  13  11       99.33      131.86     56.23 o
   5  13  11      146.66      182.26     56.49 o
   6  13  11       82.81       45.31     55.76 o
   7  13  11       64.88       18.73     64.99 o
   0  14  11      378.63      579.96     87.06 o
   1  14  11        4.78      -51.37     54.15 o
   2  14  11      427.19      392.66     67.56 o
   3  14  11       38.28       93.39     54.95 o
   4  14  11       44.94       33.32     56.36 o
   5  14  11       26.11       35.44     55.47 o
   0   0  12     2117.39     2307.45     46.03 o
   1   0  12    10171.44     9859.10    229.03 o
   2   0  12      480.70      423.25     36.10 o
   3   0  12     4224.92     4139.25    127.59 o
   4   0  12     1280.80     1218.93     57.24 o
   5   0  12       50.84       44.64     19.41 o
   6   0  12     4697.30     4565.69     64.59 o
   7   0  12     3222.69     3149.76     54.00 o
   8   0  12      410.48      395.50     31.35 o
   9   0  12      739.28      784.87     36.97 o
  10   0  12      143.94      183.72     44.39 o
  11   0  12       24.01       68.84     52.68 o
  12   0  12       48.79       14.85     53.78 o
  13   0  12      326.57      351.49     65.35 o
  14   0  12       19.40       51.00     60.13 o
  15   0  12      178.83      279.55     73.93 o
   1   1  12      797.69      797.40     24.13 o
   2   1  12      632.58      632.45     23.37 o
   3   1  12     5076.92     4872.28    105.00 o
   4   1  12     1066.16     1110.93     28.73 o
   5   1  12      470.93      489.59     23.30 o
   6   1  12      246.57      260.86     15.95 o
   7   1  12       67.46       52.22     17.83 o
   8   1  12      650.92      662.61     24.37 o
   9   1  12      853.01      781.67     28.06 o
  10   1  12     1219.13     1200.93     39.82 o
  11   1  12        4.81      -31.39     31.39 o
  12   1  12       24.13        3.33     37.84 o
  13   1  12      347.19      351.48     43.83 o
  14   1  12       40.94       69.07     44.90 o
  15   1  12       36.70      150.60     49.78 o
   0   2  12      729.07      876.19     88.19 o
   1   2  12       19.29       24.25     13.48 o
   2   2  12     1670.01     1788.38     37.76 o
   3   2  12      861.81      831.78     30.87 o
   4   2  12      531.57      479.61     22.48 o
   5   2  12     1635.22     1562.48     34.92 o
   6   2  12      685.59      687.39     22.58 o
   7   2  12       59.87       67.51     19.55 o
   8   2  12      287.66      290.13     22.74 o
   9   2  12      647.89      644.40     26.93 o
  10   2  12       89.24      107.82     24.82 o
  11   2  12      754.82      785.69     31.14 o
  12   2  12      115.88      162.93     34.80 o
  13   2  12       11.03       30.44     39.90 o
  14   2  12       33.80       93.28     46.22 o
  15   2  12        4.53      -30.21     47.04 o
   1   3  12      142.77      133.57     15.74 o
   2   3  12     1312.17     1342.99     27.11 o
   3   3  12     6267.71     6196.95     67.45 o
   4   3  12       55.64       41.56     19.74 o
   5   3  12     3260.49     3365.80     51.41 o
   6   3  12      150.13      129.46     20.04 o
   7   3  12     6310.72     6195.15     64.46 o
   8   3  12      192.77      182.03     21.85 o
   9   3  12     1043.76     1048.05     35.13 o
  10   3  12      331.48      293.18     25.79 o
  11   3  12       75.50       -3.74     25.89 o
  12   3  12      159.91      156.08     35.20 o
  13   3  12      407.53      288.23     45.15 o
  14   3  12        1.67       54.18     43.52 o
   0   4  12      234.72      198.34     24.74 o
   1   4  12     1595.93     1546.71     24.52 o
   2   4  12       23.04        5.90     15.50 o
   3   4  12      773.23      785.92     19.75 o
   4   4  12      584.49      567.65     25.21 o
   5   4  12      301.64      314.88     20.19 o
   6   4  12      352.60      340.73     19.66 o
   7   4  12       27.25       46.10     20.95 o
   8   4  12      249.45      259.12     23.59 o
   9   4  12       46.30       15.44     33.13 o
  10   4  12       19.14       15.13     23.98 o
  11   4  12      338.13      403.91     29.70 o
  12   4  12       18.06      -14.82     30.58 o
  13   4  12      217.91      243.10     43.98 o
  14   4  12        9.68       58.38     51.88 o
   1   5  12     1850.70     1936.96     28.39 o
   2   5  12       19.87       14.28     14.66 o
   3   5  12      666.15      634.89     20.45 o
   4   5  12      102.64      117.74     23.71 o
   5   5  12     2106.57     1966.69     36.54 o
   6   5  12     2179.30     2135.06     58.73 o
   7   5  12      173.83      208.73     22.10 o
   8   5  12       15.97      -22.15     22.15 o
   9   5  12      517.72      533.31     27.80 o
  10   5  12      849.98      821.21     33.65 o
  11   5  12       11.90      -22.96     29.14 o
  12   5  12      357.84      424.51     39.41 o
  13   5  12       71.32       51.22     39.77 o
  14   5  12        5.78       18.64     50.30 o
   0   6  12     1772.16     1764.03    207.56 o
   1   6  12     2762.85     2809.91     40.15 o
   2   6  12      324.99      329.23     19.83 o
   3   6  12     2413.18     2424.19     40.01 o
   4   6  12      411.05      386.08     18.34 o
   5   6  12      254.35      225.50     24.17 o
   6   6  12      202.93      165.13     24.39 o
   7   6  12      168.08      155.82     27.46 o
   8   6  12     1149.02     1049.98     33.43 o
   9   6  12     1034.17     1035.61     35.02 o
  10   6  12      399.33      406.46     34.92 o
  11   6  12      674.52      785.83     40.30 o
  12   6  12        1.00       -0.03     39.82 o
  13   6  12       19.12       27.18     43.35 o
   1   7  12     2159.25     2161.35     59.87 o
   2   7  12       52.04       80.96     23.84 o
   3   7  12      654.12      657.98     27.41 o
   4   7  12      691.03      694.06     32.22 o
   5   7  12     1391.66     1367.09     54.66 o
   6   7  12       45.36       44.99     29.05 o
   7   7  12      395.56      410.05     30.36 o
   8   7  12       14.93       11.93     27.43 o
   9   7  12      753.25      713.05     36.24 o
  10   7  12       34.20       29.52     31.54 o
  11   7  12       11.08       47.28     52.45 o
  12   7  12      109.50      152.83     43.61 o
  13   7  12      206.90      224.48     58.59 o
   0   8  12     1240.14     1171.71     77.94 o
   1   8  12      831.93      880.31     38.77 o
   2   8  12     1326.62     1317.43     45.62 o
   3   8  12       18.46       -4.42     25.69 o
   4   8  12      348.34      323.60     30.85 o
   5   8  12      394.51      394.38     33.52 o
   6   8  12      585.62      547.45     31.01 o
   7   8  12        0.74       22.01     37.13 o
   8   8  12      692.54      675.77     34.72 o
   9   8  12       14.48      -16.65     34.70 o
  10   8  12      163.31      240.76     39.42 o
  11   8  12       65.39      100.01     55.14 o
  12   8  12       45.79       13.13     42.76 o
   1   9  12       20.66       35.03     45.10 o
   2   9  12      210.93      144.63     33.42 o
   3   9  12     4518.53     4797.29     86.27 o
   4   9  12      272.21      224.23     31.62 o
   5   9  12      443.97      474.99     45.24 o
   6   9  12       36.39       58.56     33.52 o
   7   9  12      393.05      352.38     32.51 o
   8   9  12       24.76      -40.06     40.06 o
   9   9  12        6.64        3.12     64.45 o
  10   9  12      246.50      201.65     47.89 o
  11   9  12       12.09       20.39     42.81 o
   0  10  12      217.11      137.23     67.95 o
   1  10  12      511.44      578.60     69.32 o
   2  10  12      160.94      183.37     47.13 o
   3  10  12      574.94      416.21     53.87 o
   4  10  12      504.20      394.95     42.93 o
   5  10  12       78.76      124.36     42.76 o
   6  10  12       32.98       47.52     51.37 o
   7  10  12       65.65      128.46     41.92 o
   8  10  12       93.10       92.98     44.25 o
   9  10  12       44.33       54.19     44.42 o
  10  10  12        3.48       31.12     48.27 o
   1  11  12       12.75        7.88     48.66 o
   2  11  12      338.98      300.75     54.00 o
   3  11  12       19.69       23.40     49.58 o
   4  11  12      416.07      439.40     55.52 o
   5  11  12      503.35      593.18     59.95 o
   6  11  12      174.68      235.49     55.79 o
   7  11  12      168.46      160.46     67.83 o
   8  11  12       73.45      136.07     45.82 o
   9  11  12       62.81       90.74     48.15 o
   0  12  12       78.19       83.63     77.08 o
   1  12  12      721.69      689.75     61.67 o
   2  12  12       14.68        4.00     51.38 o
   3  12  12       79.35      112.36     52.07 o
   4  12  12        3.51      -53.23     53.23 o
   5  12  12       76.32       72.70     53.73 o
   6  12  12      109.56       39.35     57.20 o
   7  12  12        6.39       44.33     57.49 o
   8  12  12       25.88      -45.23     46.14 o
   1  13  12        1.15       13.62     56.59 o
   2  13  12        8.11       -1.90    111.25 o
   3  13  12       89.55      118.00     56.16 o
   4  13  12       18.33       29.24     56.34 o
   5  13  12       20.15      -36.36     56.94 o
   6  13  12       85.40      104.95     60.70 o
   0  14  12      312.87      360.82     89.87 o
   1  14  12       34.94       39.92     57.26 o
   2  14  12      104.96      163.84     59.22 o
   3  14  12        1.68       20.34     60.83 o
   1   1  13      213.39      221.11     18.61 o
   2   1  13      113.45      111.80     19.29 o
   3   1  13     1477.52     1475.32     42.01 o
   4   1  13     1677.70     1628.35     46.62 o
   5   1  13        1.68       -6.44     18.47 o
   6   1  13     2859.00     2820.87     39.75 o
   7   1  13      924.05      933.22     38.34 o
   8   1  13       75.77        6.32     22.47 o
   9   1  13      362.01      390.76     30.67 o
  10   1  13      101.52      116.85     31.73 o
  11   1  13       70.16       55.53     37.65 o
  12   1  13       40.46        5.65     40.05 o
  13   1  13       11.36      -32.28     43.66 o
  14   1  13      213.68      261.43     49.92 o
   0   2  13     3718.03     3783.33     63.42 o
   1   2  13      478.80      604.10     23.92 o
   2   2  13     1065.55     1059.59     31.77 o
   3   2  13     1011.97      895.75     36.12 o
   4   2  13      815.40      803.97     27.92 o
   5   2  13      990.86      932.38     33.80 o
   6   2  13      121.10      108.93     15.85 o
   7   2  13      393.32      355.80     25.98 o
   8   2  13      677.21      679.15     29.17 o
   9   2  13       72.30       74.06     23.47 o
  10   2  13     2328.05     2478.58     51.15 o
  11   2  13       45.02       58.82     32.57 o
  12   2  13        6.66      -10.77     39.49 o
  13   2  13        8.22      -22.31     42.60 o
  14   2  13        3.28       37.88     47.14 o
   1   3  13      376.21      452.91     29.07 o
   2   3  13     1067.96     1022.11     24.02 o
   3   3  13        8.78       15.56     20.86 o
   4   3  13     2285.42     2211.57     43.88 o
   5   3  13        8.43      -10.81     21.16 o
   6   3  13     1751.14     1627.24     44.11 o
   7   3  13       42.05       51.92     24.53 o
   8   3  13       77.96       43.61     22.60 o
   9   3  13      106.01       90.61     24.32 o
  10   3  13       83.10       86.04     25.64 o
  11   3  13       23.75       28.16     31.14 o
  12   3  13      129.62      144.05     36.25 o
  13   3  13      460.61      437.42     47.85 o
  14   3  13       12.30      -17.16     52.80 o
   0   4  13     6640.63     6628.21    131.18 o
   1   4  13       61.61        2.03     17.81 o
   2   4  13     4100.97     4071.08     48.83 o
   3   4  13       64.70       64.61     17.57 o
   4   4  13      112.78       76.67     19.67 o
   5   4  13      212.98      210.13     27.21 o
   6   4  13       88.15       91.47     27.48 o
   7   4  13       14.58       39.51     25.58 o
   8   4  13     1506.51     1457.63     35.15 o
   9   4  13      583.49      546.74     28.30 o
  10   4  13       27.71       16.03     25.98 o
  11   4  13      210.44      165.30     36.36 o
  12   4  13       22.70        7.73     36.17 o
  13   4  13       53.69       30.81     67.10 o
  14   4  13      323.49      349.91     57.68 o
   1   5  13      928.88      930.23     41.74 o
   2   5  13      250.73      277.22     29.98 o
   3   5  13     1433.54     1443.73     34.84 o
   4   5  13     5129.58     5186.81     60.55 o
   5   5  13       16.03      -24.15     24.15 o
   6   5  13      320.08      361.75     31.53 o
   7   5  13      116.41       88.12     26.44 o
   8   5  13      167.12      222.09     30.06 o
   9   5  13      490.13      436.64     30.02 o
  10   5  13      325.36      284.27     30.51 o
  11   5  13      699.89      662.42     40.80 o
  12   5  13        8.91      -34.40     34.88 o
  13   5  13      314.39      362.55     53.13 o
   0   6  13      968.11      980.71     50.57 o
   1   6  13     2053.14     2021.67     49.70 o
   2   6  13       75.20       56.94     19.68 o
   3   6  13      388.64      382.98     56.86 o
   4   6  13      189.80      197.03     23.93 o
   5   6  13       82.52      118.46     28.40 o
   6   6  13       38.00       43.17     28.39 o
   7   6  13      283.28      289.42     38.45 o
   8   6  13       32.67       46.04     29.55 o
   9   6  13        4.24        2.03     28.47 o
  10   6  13      300.45      293.76     35.04 o
  11   6  13       39.58       47.78     40.31 o
  12   6  13      265.58      252.61     43.82 o
  13   6  13       10.06       44.16     45.77 o
   1   7  13      787.95      801.11     35.99 o
   2   7  13       83.79       75.90     22.44 o
   3   7  13      278.21      300.11     32.72 o
   4   7  13     1446.81     1460.99     43.58 o
   5   7  13      445.43      404.02     32.51 o
   6   7  13     1771.35     1716.34     48.63 o
   7   7  13      106.02      141.11     28.67 o
   8   7  13       89.90      128.38     30.79 o
   9   7  13       35.04       48.37     41.52 o
  10   7  13        3.58       77.26     39.75 o
  11   7  13       26.07       44.99     41.66 o
  12   7  13        2.45       23.46     43.57 o
   0   8  13     3455.53     3638.86    142.69 o
   1   8  13       22.47       67.74     49.03 o
   2   8  13      464.49      482.58     54.46 o
   3   8  13      159.71      158.04     46.78 o
   4   8  13       35.50       -6.60     37.11 o
   5   8  13      362.35      294.04     40.39 o
   6   8  13        3.89      -36.82     36.82 o
   7   8  13        1.58      -16.81     40.54 o
   8   8  13      314.60      347.83     53.26 o
   9   8  13       32.93       11.51     44.40 o
  10   8  13      115.71      151.42     48.08 o
  11   8  13        6.91      -13.01     42.79 o
  12   8  13       98.98      125.96     45.88 o
   1   9  13       12.76       77.31     49.59 o
   2   9  13       84.84       37.77     57.97 o
   3   9  13     1138.86     1046.34     88.27 o
   4   9  13        1.91       33.07     40.53 o
   5   9  13        6.47       23.75     40.51 o
   6   9  13      573.91      483.85     45.58 o
   7   9  13       99.43       76.29     55.55 o
   8   9  13       42.51       22.30     43.27 o
   9   9  13        0.38      -34.95     46.57 o
  10   9  13        6.73       37.75     47.82 o
  11   9  13       20.88       55.87     73.79 o
   0  10  13     1314.80     1494.14     99.86 o
   1  10  13      189.75      193.08     53.56 o
   2  10  13      736.85      702.66     61.25 o
   3  10  13       81.05       33.39     63.04 o
   4  10  13      850.88      780.57     63.01 o
   5  10  13      280.07      324.76     57.85 o
   6  10  13        0.58      -16.25     96.27 o
   7  10  13       90.41       67.20     57.90 o
   8  10  13      132.77       63.42     44.81 o
   9  10  13        0.95      -10.46     46.84 o
  10  10  13      345.76      272.37     53.70 o
   1  11  13      118.44      125.43     62.06 o
   2  11  13      536.89      642.84     60.93 o
   3  11  13       56.17      -23.56     52.60 o
   4  11  13      324.75      281.30     58.98 o
   5  11  13      347.47      340.64     59.94 o
   6  11  13      744.59      807.45     75.48 o
   7  11  13      155.56      293.69    115.38 o
   8  11  13       65.06       44.45     60.97 o
   9  11  13      238.83      182.02     52.31 o
   0  12  13      230.55      314.01     83.16 o
   1  12  13      336.23      232.48    107.19 o
   2  12  13      526.63      529.01     62.84 o
   3  12  13      212.43      167.85     64.83 o
   4  12  13       23.39       13.49     56.64 o
   5  12  13       59.98      -33.70     76.06 o
   6  12  13        8.23       23.91     58.09 o
   7  12  13       15.58       52.40     57.58 o
   1  13  13       95.31       59.02     58.10 o
   2  13  13      121.00      112.37     58.19 o
   3  13  13        1.56        0.06     59.53 o
   4  13  13      448.67      514.17     69.32 o
   5  13  13       25.98        7.20     67.44 o
   0   0  14     4903.98     4369.47    137.46 o
   1   0  14     5419.38     5672.68     82.35 o
   2   0  14      561.01      530.26     67.72 o
   3   0  14     2909.14     2920.63     82.36 o
   4   0  14      266.63      178.94     41.21 o
   5   0  14      792.02      737.03     49.09 o
   6   0  14       16.05        0.10     22.18 o
   7   0  14       26.48       32.82     71.54 o
   8   0  14      942.12      848.96     47.89 o
   9   0  14     1223.79     1272.77     73.53 o
  10   0  14      419.21      445.11     59.26 o
  11   0  14      661.98      688.86     66.71 o
  12   0  14      322.23      290.98     61.32 o
  13   0  14      903.27      968.17     74.61 o
  14   0  14      101.42       60.10    137.19 o
   1   1  14      466.52      480.51     31.63 o
   2   1  14      123.93      112.82     15.42 o
   3   1  14     1538.26     1506.00     44.86 o
   4   1  14     1967.54     2039.33     50.77 o
   5   1  14      113.40       97.46     23.43 o
   6   1  14      195.67      180.27     25.70 o
   7   1  14     2571.35     2389.36     46.83 o
   8   1  14      121.51      148.54     29.51 o
   9   1  14      619.54      596.75     36.07 o
  10   1  14      231.88      196.39     55.58 o
  11   1  14        3.06       14.01     44.66 o
  12   1  14      573.30      616.89     47.53 o
  13   1  14      144.00      145.65     46.27 o
  14   1  14      147.05       78.93     50.90 o
   0   2  14      967.25      968.18     35.27 o
   1   2  14     3057.17     3040.63     48.56 o
   2   2  14      398.59      343.39     23.33 o
   3   2  14      424.92      386.14     36.16 o
   4   2  14      173.62      165.38     27.35 o
   5   2  14      531.48      522.41     29.70 o
   6   2  14      195.63      239.09     24.75 o
   7   2  14      201.48      173.24     27.82 o
   8   2  14        3.06      -28.85     28.85 o
   9   2  14      363.71      402.40     34.95 o
  10   2  14       44.06       56.28     28.82 o
  11   2  14      283.98      276.29     43.41 o
  12   2  14      257.12      286.99     43.89 o
  13   2  14       34.99       42.55     44.73 o
  14   2  14       16.83        0.30     52.87 o
   1   3  14     3264.93     3310.28     61.49 o
   2   3  14        7.46       -9.28     21.00 o
   3   3  14     2282.02     2392.35     45.50 o
   4   3  14      783.01      771.76     29.99 o
   5   3  14     4542.70     4515.41     71.40 o
   6   3  14       37.63       55.81     26.50 o
   7   3  14      398.18      489.72     48.01 o
   8   3  14      446.77      437.11     38.59 o
   9   3  14       12.41      -22.99     27.41 o
  10   3  14      260.41      337.74     32.32 o
  11   3  14      214.20      187.23     37.43 o
  12   3  14        4.20      -15.48     46.87 o
  13   3  14      108.96      176.29     78.79 o
   0   4  14       42.32       33.15     25.13 o
   1   4  14      161.29      206.02     20.43 o
   2   4  14      391.65      408.20     18.44 o
   3   4  14       67.56       92.60     19.71 o
   4   4  14        4.99      -13.72     26.28 o
   5   4  14       29.01       42.50     25.80 o
   6   4  14       10.48      -27.90     27.90 o
   7   4  14       87.63       95.69     29.77 o
   8   4  14      136.94       85.99     32.37 o
   9   4  14       38.48       70.39     40.41 o
  10   4  14       51.29       18.93     40.39 o
  11   4  14      152.74      165.37     36.70 o
  12   4  14       85.40      118.36     42.77 o
  13   4  14       21.28       18.01     89.22 o
   1   5  14       45.83       49.25     32.97 o
   2   5  14       50.06       63.75     19.47 o
   3   5  14     1199.82     1247.60     57.59 o
   4   5  14      497.36      474.52     26.93 o
   5   5  14      383.11      431.83     26.74 o
   6   5  14      185.12      203.69     53.40 o
   7   5  14      701.22      730.24     44.55 o
   8   5  14       70.78       71.64     47.82 o
   9   5  14      180.23      239.18     40.30 o
  10   5  14      120.49       78.39     35.93 o
  11   5  14        7.53       -0.92     40.39 o
  12   5  14        9.15       14.82     42.97 o
  13   5  14       25.17       80.65    108.32 o
   0   6  14       16.62       22.19     36.23 o
   1   6  14     2824.94     3164.99     87.27 o
   2   6  14      292.39      308.09     37.96 o
   3   6  14      846.99      853.31     44.05 o
   4   6  14     1449.18     1373.56     50.58 o
   5   6  14        8.94        3.88     41.94 o
   6   6  14      150.24      111.08     37.70 o
   7   6  14     1011.45      928.98     48.23 o
   8   6  14      410.03      254.22     42.88 o
   9   6  14      320.33      452.50     47.81 o
  10   6  14      404.66      518.39     64.41 o
  11   6  14      345.46      420.52     59.21 o
  12   6  14      140.30      182.91     45.20 o
   1   7  14      224.71      280.70     34.98 o
   2   7  14        3.48        1.66     36.32 o
   3   7  14      228.92      285.50     54.77 o
   4   7  14       10.06       -6.98     47.44 o
   5   7  14        6.63       27.33     38.95 o
   6   7  14     1587.16     1542.96    135.22 o
   7   7  14       11.28       28.16     40.57 o
   8   7  14      108.35       96.84     43.75 o
   9   7  14        2.00      -43.83     43.83 o
  10   7  14        9.37       67.31     59.63 o
  11   7  14       39.61       44.89     52.97 o
  12   7  14       41.33      -22.74     43.45 o
   0   8  14       10.16       60.85     64.52 o
   1   8  14       29.64       66.32     48.53 o
   2   8  14      425.78      401.16     56.74 o
   3   8  14      494.77      576.34    126.35 o
   4   8  14        9.32      -12.40     51.65 o
   5   8  14      154.10      175.64     41.02 o
   6   8  14        4.00       29.58     40.45 o
   7   8  14        4.52        4.05     41.05 o
   8   8  14        1.72       39.76     45.03 o
   9   8  14      848.26      822.37     68.20 o
  10   8  14       79.75       27.61     48.74 o
  11   8  14       30.76       21.81     55.12 o
   1   9  14       86.39       20.09     49.87 o
   2   9  14       83.39       26.46     95.49 o
   3   9  14      650.80      648.72     63.16 o
   4   9  14      257.55      203.42     83.83 o
   5   9  14      455.65      490.62     47.91 o
   6   9  14      152.10      218.59     45.35 o
   7   9  14      383.33      400.80     64.24 o
   8   9  14       78.68       65.60     63.63 o
   9   9  14      231.36      228.12     63.15 o
  10   9  14        3.99       40.52     49.90 o
   0  10  14      589.71      445.15     86.52 o
   1  10  14        2.33       16.73     72.83 o
   2  10  14      737.34      683.61     79.73 o
   3  10  14       90.25       68.54     56.78 o
   4  10  14       91.91       70.44     57.22 o
   5  10  14        1.64       -5.48     54.25 o
   6  10  14        1.16      -37.77     59.36 o
   7  10  14        0.19      -10.32     59.81 o
   8  10  14       18.86      -15.22     58.54 o
   9  10  14       14.79      -45.42     63.73 o
   1  11  14      121.82      100.81     56.65 o
   2  11  14        4.43      -21.91     55.76 o
   3  11  14      712.11      795.37     70.93 o
   4  11  14      132.20      139.21     62.22 o
   5  11  14      185.15      103.38     58.20 o
   6  11  14      122.28       47.89     60.48 o
   7  11  14        3.71        6.66     64.15 o
   8  11  14      136.73      237.53     70.02 o
   0  12  14      287.13      231.47     86.99 o
   1  12  14      748.25      886.65    121.43 o
   2  12  14       55.27      -45.52     68.07 o
   3  12  14       23.23      -57.92     57.92 o
   4  12  14      177.09      144.21     62.07 o
   5  12  14       58.98       44.08     61.97 o
   6  12  14       15.21      -11.93     65.05 o
   1  13  14      133.08      218.05    118.82 o
   2  13  14       53.50       69.89     78.02 o
   3  13  14       13.85      -62.67     62.67 o
   1   1  15      423.43      398.90     22.72 o
   2   1  15     1416.63     1408.46     27.43 o
   3   1  15      675.87      647.71     28.16 o
   4   1  15     1881.00     1950.32     85.34 o
   5   1  15     1382.76     1384.93     47.35 o
   6   1  15      422.71      462.97     36.71 o
   7   1  15      636.65      696.30     52.56 o
   8   1  15       11.08       21.30     39.86 o
   9   1  15      645.30      598.85     49.48 o
  10   1  15      130.76       80.80     40.86 o
  11   1  15      392.28      328.26     43.76 o
  12   1  15       39.77      -11.19     43.07 o
  13   1  15        0.74      -15.20     46.80 o
   0   2  15     2678.68     2729.99     85.71 o
   1   2  15     1732.37     1707.15     40.24 o
   2   2  15       24.15       33.08     21.06 o
   3   2  15      355.73      360.89     31.17 o
   4   2  15      356.25      372.31     39.32 o
   5   2  15      386.22      383.41     41.28 o
   6   2  15     1739.21     1751.73     63.33 o
   7   2  15       30.64      -18.78     37.77 o
   8   2  15     1235.79     1256.62     56.16 o
   9   2  15       12.05       26.69     37.72 o
  10   2  15        9.63       -9.23     39.37 o
  11   2  15      276.08      299.35     44.65 o
  12   2  15       10.02      -20.11     59.59 o
  13   2  15       66.21       57.11     55.35 o
   1   3  15      573.90      562.68     27.58 o
   2   3  15        0.43      -16.01     23.24 o
   3   3  15       10.44      -22.40     22.40 o
   4   3  15       69.68       31.14     32.23 o
   5   3  15      365.29      318.96     29.50 o
   6   3  15      430.36      423.95     59.23 o
   7   3  15        5.09      -21.53     37.77 o
   8   3  15      404.34      444.92     92.18 o
   9   3  15       62.49       44.10     44.01 o
  10   3  15       27.36       -7.09     34.15 o
  11   3  15       10.07       43.71     48.79 o
  12   3  15        7.78       50.07     51.95 o
  13   3  15       22.59       -6.56     54.22 o
   0   4  15      757.54      657.71     36.61 o
   1   4  15      370.69      383.54     26.45 o
   2   4  15     2791.40     2956.29     59.40 o
   3   4  15      392.02      457.80     41.31 o
   4   4  15      343.34      388.43     34.02 o
   5   4  15      271.86      313.87     27.79 o
   6   4  15       27.18      -14.30     37.98 o
   7   4  15      594.70      543.52     59.28 o
   8   4  15     1042.86      996.08     71.05 o
   9   4  15      621.73      675.97     63.83 o
  10   4  15      946.43     1183.59     64.54 o
  11   4  15      157.70      195.85     71.25 o
  12   4  15       24.27      -14.42     52.67 o
   1   5  15     1188.21     1213.87     66.77 o
   2   5  15        8.16      -12.82     32.04 o
   3   5  15      107.17       86.78     34.19 o
   4   5  15      216.84      292.53     38.59 o
   5   5  15     1456.85     1330.74     52.32 o
   6   5  15      803.93      722.32     62.87 o
   7   5  15     2282.41     2399.85    187.70 o
   8   5  15      513.26      522.05     61.41 o
   9   5  15      508.45      596.33     64.27 o
  10   5  15        6.42       42.92     48.61 o
  11   5  15        1.31       31.66     43.80 o
  12   5  15      117.88      154.58     52.88 o
   0   6  15      762.38      834.25     69.71 o
   1   6  15      799.78      772.55     36.34 o
   2   6  15       41.02       74.15     38.04 o
   3   6  15      147.69       97.31     38.28 o
   4   6  15       54.97       -4.71     73.02 o
   5   6  15        0.11       75.16     47.91 o
   6   6  15      767.12      765.44     64.51 o
   7   6  15       78.72       12.64     82.62 o
   8   6  15       12.79       84.70     60.18 o
   9   6  15      557.40      531.30     69.60 o
  10   6  15        6.61       54.85     50.18 o
  11   6  15      173.01      215.50     62.54 o
   1   7  15      336.12      383.79     42.12 o
   2   7  15      767.72      783.03     73.22 o
   3   7  15      174.55      102.49     49.60 o
   4   7  15      470.60      564.75     76.88 o
   5   7  15      286.80      277.89     43.61 o
   6   7  15      794.63      773.24     68.90 o
   7   7  15      221.75      227.05     59.47 o
   8   7  15        4.03      -36.85     59.92 o
   9   7  15      168.07      185.25     62.61 o
  10   7  15      226.53      202.50     67.03 o
  11   7  15        7.75       22.69     54.78 o
   0   8  15       52.02      103.84     71.46 o
   1   8  15      974.28      977.57     66.93 o
   2   8  15       26.66      -42.61     54.81 o
   3   8  15      252.51      193.79     55.85 o
   4   8  15       85.17      100.19     59.80 o
   5   8  15       40.75       -3.06     44.07 o
   6   8  15      309.76      367.03     60.76 o
   7   8  15       41.34       85.35     61.94 o
   8   8  15       73.24       88.49     58.62 o
   9   8  15        1.73       85.16     63.29 o
  10   8  15      103.86      127.45     65.11 o
   1   9  15      142.58      134.99     55.50 o
   2   9  15      142.75      131.07     58.96 o
   3   9  15      612.96      584.75     62.77 o
   4   9  15      355.67      365.92     65.03 o
   5   9  15       78.74       18.29     71.66 o
   6   9  15      350.42      486.08    115.15 o
   7   9  15       22.72      -15.74     62.29 o
   8   9  15      224.01      161.37     85.04 o
   9   9  15        0.06       16.98     63.85 o
   0  10  15     1264.26     1325.71    110.94 o
   1  10  15      281.03      294.58     62.58 o
   2  10  15      527.00      468.86     66.46 o
   3  10  15       21.13      101.63     57.12 o
   4  10  15       13.25       52.53     57.72 o
   5  10  15        2.21       25.62     59.92 o
   6  10  15      271.06      307.22     64.08 o
   7  10  15       26.08       18.50     82.62 o
   8  10  15       57.42      -13.07     68.26 o
   1  11  15      166.31      174.74     63.63 o
   2  11  15      290.06      186.75     62.74 o
   3  11  15      166.73      262.68     65.37 o
   4  11  15      176.69      206.55     67.51 o
   5  11  15       76.60       54.48     64.08 o
   6  11  15       14.79       52.39     88.59 o
   0  12  15       31.96      -83.24     83.24 o
   1  12  15      510.44      523.08     70.77 o
   2  12  15       86.55      141.65     64.57 o
   3  12  15       30.10      -12.34     62.52 o
   4  12  15       48.06       22.55     62.47 o
   0   0  16      576.16      592.84     72.09 o
   1   0  16     1734.66     1938.88     74.93 o
   2   0  16     2314.58     2026.80     78.72 o
   3   0  16       11.95      -44.74     44.74 o
   4   0  16       16.26       -4.14     59.21 o
   5   0  16      495.96      448.42     50.87 o
   6   0  16     1498.77     1517.81     70.31 o
   7   0  16      135.56      186.38     81.06 o
   8   0  16       75.46       91.67     81.29 o
   9   0  16       46.99      136.29     78.09 o
  10   0  16      679.60      886.02    100.56 o
  11   0  16      246.92      202.91     65.06 o
  12   0  16      127.83       39.67     68.46 o
   1   1  16       29.07       29.04     31.27 o
   2   1  16       75.76      111.40     29.89 o
   3   1  16      394.21      456.60     37.22 o
   4   1  16      114.41       94.67     33.32 o
   5   1  16       63.19       87.57     32.48 o
   6   1  16      308.97      358.93     44.00 o
   7   1  16       17.17       31.94     42.64 o
   8   1  16      374.87      486.73     59.88 o
   9   1  16      424.85      337.62     59.36 o
  10   1  16        1.32       18.38    119.48 o
  11   1  16       70.06       77.80     44.51 o
  12   1  16       86.05       30.95     47.81 o
   0   2  16     5143.62     4689.87    111.12 o
   1   2  16       65.85       89.84     30.47 o
   2   2  16       45.59       82.43     30.23 o
   3   2  16      101.18      146.70     33.97 o
   4   2  16      372.78      301.39     41.52 o
   5   2  16       20.41      -13.04     37.44 o
   6   2  16      688.90      723.94     49.39 o
   7   2  16      303.28      193.30     45.62 o
   8   2  16       72.43       91.51     54.95 o
   9   2  16      526.32      553.22     65.67 o
  10   2  16       28.63        7.17     57.07 o
  11   2  16       12.86      -11.06     43.55 o
  12   2  16        7.52      -13.94     52.70 o
   1   3  16      104.96       70.82     31.92 o
   2   3  16      580.19      621.19     45.15 o
   3   3  16      145.65      152.80     40.02 o
   4   3  16      462.50      459.92     43.43 o
   5   3  16       29.61       67.40     52.67 o
   6   3  16      277.64      314.49     45.91 o
   7   3  16       48.42      -39.06     40.57 o
   8   3  16      137.24      108.68     45.48 o
   9   3  16       71.03       47.61     58.88 o
  10   3  16      329.64      386.33     92.45 o
  11   3  16      618.69      690.57     73.52 o
  12   3  16       22.35      -42.77     53.33 o
   0   4  16       70.17       42.52     65.92 o
   1   4  16      175.84      104.64     47.33 o
   2   4  16      293.62      273.49     53.62 o
   3   4  16       43.99      -35.60     46.16 o
   4   4  16      657.06      511.44     56.70 o
   5   4  16      448.11      487.29     61.91 o
   6   4  16      259.32      315.65     61.31 o
   7   4  16        9.01       63.78     52.87 o
   8   4  16      234.46      244.57     59.66 o
   9   4  16       51.47       14.45     60.75 o
  10   4  16       49.99       29.41     81.33 o
  11   4  16       49.68      100.64     98.69 o
  12   4  16       52.43      -17.76     52.16 o
   1   5  16      100.61      141.36     52.32 o
   2   5  16       55.73       27.17     74.23 o
   3   5  16      628.26      539.46     62.07 o
   4   5  16      677.59      594.19     61.71 o
   5   5  16      603.18      657.96     92.21 o
   6   5  16      432.36      425.52     61.94 o
   7   5  16       32.53       66.61     56.83 o
   8   5  16        2.91       90.41     57.52 o
   9   5  16        0.15       -2.26     61.25 o
  10   5  16        1.18      -75.60     75.60 o
  11   5  16       37.75      -52.27     97.91 o
   0   6  16     1246.22     1266.73     96.66 o
   1   6  16      826.54      926.03     63.68 o
   2   6  16      307.05      367.58     58.35 o
   3   6  16       22.66      -17.01     53.06 o
   4   6  16      478.64      481.76     60.91 o
   5   6  16       21.69        9.61     55.52 o
   6   6  16        1.45      -58.48     58.48 o
   7   6  16      431.63      463.06     66.00 o
   8   6  16      429.51      376.41     98.30 o
   9   6  16        4.93       -9.67     65.52 o
  10   6  16        4.31        5.81     61.34 o
  11   6  16      246.58      165.53     70.43 o
   1   7  16       17.75       -7.40     53.40 o
   2   7  16     1660.41     1672.85     81.72 o
   3   7  16       67.32      -13.00     54.97 o
   4   7  16      323.15      242.40     56.36 o
   5   7  16        4.52      -15.27     53.01 o
   6   7  16        4.94      -54.29     54.29 o
   7   7  16       37.91      -30.19     56.57 o
   8   7  16       64.45      109.64     67.05 o
   9   7  16        5.60      -19.60     67.31 o
  10   7  16        3.54       -0.10     63.80 o
   0   8  16       80.49      162.74     78.80 o
   1   8  16     1581.00     1692.07     80.45 o
   2   8  16      172.65       56.45     88.20 o
   3   8  16      164.20      133.21     55.86 o
   4   8  16      336.72      324.68     61.48 o
   5   8  16      386.02      512.66     64.22 o
   6   8  16      444.37      531.11     66.86 o
   7   8  16        3.95      -62.66     62.66 o
   8   8  16       75.70      -35.35     60.11 o
   9   8  16      192.33      145.44     67.82 o
   1   9  16       78.73       63.81     58.32 o
   2   9  16       42.03      -35.51     57.51 o
   3   9  16      303.38      490.58     96.11 o
   4   9  16      580.68      660.13     69.42 o
   5   9  16      100.15       98.05     65.62 o
   6   9  16      334.51      329.42     66.83 o
   7   9  16        1.67       -4.21     64.05 o
   8   9  16      630.58      807.65    116.09 o
   0  10  16       41.93       73.33     91.98 o
   1  10  16      197.52      180.89     62.27 o
   2  10  16       36.48       46.12     63.25 o
   3  10  16       54.84       40.25     63.73 o
   4  10  16      137.63      276.34     68.03 o
   5  10  16       61.88      101.60     64.27 o
   6  10  16       21.35      -12.97     66.93 o
   7  10  16        9.77       80.40     70.27 o
   1  11  16       69.28       34.36     77.20 o
   2  11  16       29.06       61.34     65.99 o
   3  11  16      241.29      120.50     66.87 o
   4  11  16      148.33      117.47     66.81 o
   5  11  16       44.91       33.76     71.04 o
   0  12  16      161.19      136.60     95.96 o
   1  12  16        2.99        4.33     72.63 o
   1   1  17       65.80       73.12     32.57 o
   2   1  17        8.05      -13.40     31.41 o
   3   1  17      377.28      367.86     37.34 o
   4   1  17      283.18      283.50     41.39 o
   5   1  17     1358.58     1505.65    111.20 o
   6   1  17      414.42      526.32     67.79 o
   7   1  17      406.62      372.78     58.24 o
   8   1  17       11.03       -3.00     57.59 o
   9   1  17      136.36      150.06     66.49 o
  10   1  17       60.30       33.25     62.37 o
  11   1  17        1.35        1.47     73.80 o
   0   2  17       74.28       55.92     44.87 o
   1   2  17     1944.13     1855.50     58.37 o
   2   2  17       20.35       23.86     39.64 o
   3   2  17       75.20       78.48     52.50 o
   4   2  17       29.43       -0.60     46.40 o
   5   2  17      294.29      297.42     46.42 o
   6   2  17       39.44       -6.14     46.08 o
   7   2  17       82.76       96.23     46.69 o
   8   2  17      149.66      166.13     79.77 o
   9   2  17      234.64      378.08     62.56 o
  10   2  17      281.28      185.75     99.24 o
  11   2  17      523.19      805.74    116.63 o
   1   3  17        0.17        9.52     52.96 o
   2   3  17       20.45        3.84     56.05 o
   3   3  17       87.44       53.57     57.11 o
   4   3  17      392.46      350.90     93.58 o
   5   3  17      314.37      212.70     57.04 o
   6   3  17       72.61       23.32     52.49 o
   7   3  17        0.21       -3.96     57.81 o
   8   3  17       83.11       70.43     96.70 o
   9   3  17        0.35      -78.80     78.80 o
  10   3  17       64.97      184.43    101.81 o
  11   3  17       26.36       44.00     93.07 o
   0   4  17     2271.14     2252.68    135.28 o
   1   4  17     1335.69     1535.84     73.18 o
   2   4  17       44.80      106.37     54.77 o
   3   4  17      509.90      463.10     70.02 o
   4   4  17      658.38      555.11     63.93 o
   5   4  17      114.23      144.37     57.10 o
   6   4  17      374.43      429.89     61.54 o
   7   4  17       24.88       15.20     61.94 o
   8   4  17      308.88      231.02     63.78 o
   9   4  17      317.52      247.54     70.66 o
  10   4  17       24.25       -7.72     87.92 o
  11   4  17      189.83      154.31    105.01 o
   1   5  17        4.75       24.95     57.64 o
   2   5  17      300.50      241.47     61.10 o
   3   5  17      677.89      679.83     69.19 o
   4   5  17      323.05      384.55     61.52 o
   5   5  17      413.77      408.26     60.40 o
   6   5  17        0.85        7.83     62.60 o
   7   5  17      216.16      210.45     64.03 o
   8   5  17      448.86      636.13    133.52 o
   9   5  17        1.42      -12.15     67.40 o
  10   5  17       33.59       66.23     98.22 o
   0   6  17      339.43      398.66     92.21 o
   1   6  17       21.32        2.38     55.56 o
   2   6  17       44.99       11.62     60.42 o
   3   6  17       98.51       27.47     60.68 o
   4   6  17      174.92      222.87     64.72 o
   5   6  17      224.91      203.97     62.08 o
   6   6  17       21.88       13.88     80.43 o
   7   6  17        0.49      -60.14     60.14 o
   8   6  17      149.73      106.65     65.73 o
   9   6  17        0.44        5.64     68.04 o
  10   6  17       33.79       -3.29    117.61 o
   1   7  17      192.71      233.72    158.68 o
   2   7  17       54.46      -52.15     57.80 o
   3   7  17      421.45      453.34     66.23 o
   4   7  17      327.21      400.23     62.94 o
   5   7  17      428.62      490.73     69.08 o
   6   7  17       22.21        3.05     61.87 o
   7   7  17      353.03      480.01     84.61 o
   8   7  17        4.56       82.42     74.08 o
   9   7  17      175.41      117.99     71.68 o
   0   8  17      323.39      236.70     85.19 o
   1   8  17      892.49      990.12     77.61 o
   2   8  17      162.43      165.27     64.02 o
   3   8  17      144.20      190.73     63.74 o
   4   8  17       23.21       26.87     60.85 o
   5   8  17       15.80       21.75     66.20 o
   6   8  17       26.52       25.63     67.82 o
   7   8  17       55.04       16.69     69.29 o
   8   8  17       42.58      -34.04     89.02 o
   1   9  17       83.09      -20.52     79.77 o
   2   9  17        5.12       41.66     66.32 o
   3   9  17        0.03       26.06     62.30 o
   4   9  17      253.48      322.84     95.88 o
   5   9  17      116.64      -14.03     73.57 o
   6   9  17      265.54      419.84     75.91 o
   7   9  17       47.79       99.49     73.49 o
   0  10  17      155.71       72.32     97.75 o
   1  10  17      744.34      785.13     78.30 o
   2  10  17        3.65      -48.03     94.52 o
   3  10  17       21.19       29.83     64.40 o
   4  10  17        0.28      -84.26     84.26 o
   5  10  17        9.98      -64.41     64.41 o
   1  11  17       14.31       49.85    102.75 o
   2  11  17      294.61      309.03     73.64 o
   0   0  18       52.18      130.05     76.30 o
   1   0  18      295.58      168.46     66.47 o
   2   0  18     1467.63     1670.78     82.54 o
   3   0  18      373.58      317.99     56.23 o
   4   0  18        1.06      -39.39     54.59 o
   5   0  18       22.80       52.82     75.05 o
   6   0  18     1208.13     1221.79    108.75 o
   7   0  18       31.14      143.39     90.58 o
   8   0  18      693.37      694.65    105.24 o
   9   0  18      129.55       18.65     83.09 o
  10   0  18       51.35       92.92    100.17 o
  11   0  18      233.60      479.56    113.51 o
   1   1  18        9.60      -35.75     35.75 o
   2   1  18     1070.88     1142.77     47.21 o
   3   1  18        2.04       19.13     45.04 o
   4   1  18      327.18      298.59     48.08 o
   5   1  18       45.53       46.12     45.63 o
   6   1  18        4.13      -53.94     53.94 o
   7   1  18       82.04      108.96     60.71 o
   8   1  18        0.58      -60.50     60.50 o
   9   1  18      307.53      323.96     66.56 o
  10   1  18      147.00      105.29     67.95 o
  11   1  18       56.84      -91.28     91.28 o
   0   2  18       64.60       50.01     72.87 o
   1   2  18        7.44       18.12     39.88 o
   2   2  18       64.25       43.06     42.76 o
   3   2  18        0.59        2.63     42.17 o
   4   2  18      695.44      736.99     54.70 o
   5   2  18      115.77      146.89     53.55 o
   6   2  18       14.71       -3.07     47.37 o
   7   2  18      439.58      400.37     87.53 o
   8   2  18       33.45        1.64     92.21 o
   9   2  18        8.91      111.80     97.91 o
  10   2  18      396.79      356.06    100.25 o
   1   3  18        7.57       74.93     54.75 o
   2   3  18      163.39      164.47     76.81 o
   3   3  18        0.37        5.28     75.95 o
   4   3  18      631.91      726.65     67.49 o
   5   3  18      338.34      316.98     78.41 o
   6   3  18     1424.08     1643.52     83.16 o
   7   3  18      591.32      649.70    101.30 o
   8   3  18     1104.39     1104.93    116.48 o
   9   3  18      230.76      180.21     91.59 o
  10   3  18       24.70       66.39     92.14 o
   0   4  18      328.05      294.43     84.18 o
   1   4  18      256.93      275.06     77.47 o
   2   4  18      194.25      203.05     59.70 o
   3   4  18      216.14      270.80    100.29 o
   4   4  18       12.65       28.85     55.44 o
   5   4  18        3.17      -14.61     89.25 o
   6   4  18       31.03       46.80     59.49 o
   7   4  18      276.68      268.29    152.44 o
   8   4  18       11.24       39.76     64.12 o
   9   4  18       17.35       24.34    100.02 o
  10   4  18       38.52      134.50     96.66 o
   1   5  18      144.72      109.30     84.37 o
   2   5  18      117.26       65.67     58.20 o
   3   5  18      159.76      270.18     69.00 o
   4   5  18       13.84      -23.39     63.52 o
   5   5  18      174.45      102.35     66.08 o
   6   5  18      780.31      834.70     78.75 o
   7   5  18       20.38      133.97     76.73 o
   8   5  18       37.57       -7.09     66.66 o
   9   5  18       20.01       61.50    109.18 o
   0   6  18      113.73      229.91     83.94 o
   1   6  18      244.19      176.94     66.25 o
   2   6  18      145.65      184.81     70.14 o
   3   6  18       62.23       44.38     97.01 o
   4   6  18      295.30      409.14     71.34 o
   5   6  18      292.40      379.28     97.40 o
   6   6  18      181.76       75.12     66.38 o
   7   6  18       14.64       20.22     66.55 o
   8   6  18      208.57      221.86     75.14 o
   9   6  18       38.07        5.31    111.87 o
   1   7  18       30.19       77.79     60.01 o
   2   7  18        5.88      -52.45     65.14 o
   3   7  18      238.60      417.01     69.25 o
   4   7  18       31.05      -53.03     59.96 o
   5   7  18       51.92       37.94     65.70 o
   6   7  18      119.79       52.96     71.27 o
   7   7  18      273.82      388.88     77.66 o
   8   7  18        0.46      -40.87     97.48 o
   0   8  18       93.70       72.40     96.97 o
   1   8  18      454.20      422.33     90.26 o
   2   8  18      637.11      723.27     86.56 o
   3   8  18        2.40       11.46     67.60 o
   4   8  18       15.54       76.15     62.97 o
   5   8  18       12.13       77.48     71.72 o
   6   8  18      145.72      144.30     70.82 o
   7   8  18      338.94      255.23     74.52 o
   1   9  18       27.77       30.04     70.28 o
   2   9  18      632.89      571.57     75.17 o
   3   9  18       12.22      -50.35     71.08 o
   4   9  18      365.66      314.42     72.79 o
   5   9  18        7.98      -68.21     68.21 o
   0  10  18        1.54        2.96     91.43 o
   1  10  18      226.37      334.60     76.96 o
   2  10  18      114.16      113.35     70.74 o
   3  10  18      202.48      244.89     77.61 o
   1   1  19      143.54      186.42     44.33 o
   2   1  19      223.32      216.88     47.19 o
   3   1  19      189.87      244.29     47.81 o
   4   1  19       65.99       64.76     48.04 o
   5   1  19      165.14      239.66     65.26 o
   6   1  19      281.67      167.69     63.20 o
   7   1  19        5.67      -61.49     61.49 o
   8   1  19       54.01      -61.71     89.09 o
   9   1  19        6.59        2.89     94.40 o
   0   2  19       12.42       61.32     78.80 o
   1   2  19      332.86      374.29     63.67 o
   2   2  19        4.33        9.89     57.57 o
   3   2  19        3.61      -34.74     58.02 o
   4   2  19      268.07      180.95     61.80 o
   5   2  19        8.24       -6.97     77.51 o
   6   2  19      536.91      656.26    100.17 o
   7   2  19      112.30      119.44     97.60 o
   8   2  19      137.17      222.50    104.23 o
   9   2  19       74.11       73.72     92.84 o
   1   3  19        6.34      -38.20     84.57 o
   2   3  19       87.08       25.51     62.83 o
   3   3  19      170.47      136.90     62.08 o
   4   3  19      101.66       64.32     61.02 o
   5   3  19       14.61       28.97     65.39 o
   6   3  19      100.99      183.67     62.68 o
   7   3  19       95.49       29.49     97.83 o
   8   3  19       35.55       21.61    101.19 o
   9   3  19        3.73       54.53     96.89 o
   0   4  19      289.33      332.73     98.30 o
   1   4  19      317.69      393.75     66.74 o
   2   4  19       58.20       37.51     65.01 o
   3   4  19      192.69      219.80     65.56 o
   4   4  19        3.49      -15.94     62.58 o
   5   4  19       85.36      130.41     69.75 o
   6   4  19       19.87       47.43     62.50 o
   7   4  19      203.78      111.42     85.23 o
   8   4  19       11.87      -21.61     89.72 o
   9   4  19      317.36      295.83    113.90 o
   1   5  19       60.18       69.84    155.02 o
   2   5  19       99.74       92.41     61.39 o
   3   5  19      511.85      457.19     70.47 o
   4   5  19      660.61      689.07     87.42 o
   5   5  19       19.72      -11.59     65.33 o
   6   5  19      100.45       73.01     63.70 o
   7   5  19        3.70       22.96     67.41 o
   8   5  19       34.31        9.58     69.79 o
   0   6  19      121.39       50.24     87.38 o
   1   6  19      902.22      789.48     79.82 o
   2   6  19      124.02      198.70     65.36 o
   3   6  19       27.31       80.33     66.27 o
   4   6  19      107.70       58.04     68.00 o
   5   6  19       28.00      128.81     72.39 o
   6   6  19       92.32      152.04    147.21 o
   7   6  19        9.73       81.45     71.00 o
   1   7  19       12.93       74.41     63.59 o
   2   7  19      139.74       77.28    111.41 o
   3   7  19      229.59      172.94     70.50 o
   4   7  19       43.74      -14.28     68.22 o
   5   7  19      546.67      569.00     90.77 o
   6   7  19       10.73       44.14     76.14 o
   0   8  19      456.54      223.44    107.35 o
   1   8  19      190.61      193.91     67.94 o
   2   8  19       65.21      115.09     73.71 o
   3   8  19        0.98       53.36     69.76 o
   4   8  19       50.49      -10.29     71.60 o
   5   8  19        3.88      -38.43     69.32 o
   1   9  19       43.98       63.56     76.82 o
   2   9  19        5.33      -73.96     73.96 o
   3   9  19       32.73       26.59     74.14 o
   1   0  20      903.23      810.03     97.60 o
   2   0  20       82.50      147.21     79.34 o
   3   0  20      488.64      582.77    102.51 o
   4   0  20        0.32       49.46     81.84 o
   5   0  20        3.49      -82.15     82.15 o
   6   0  20       18.10      -23.25     92.68 o
   7   0  20       42.16      -73.88     99.08 o
   8   0  20      819.94      835.70    111.17 o
   1   1  20        5.05       31.86     61.02 o
   2   1  20      211.13       98.95     60.75 o
   3   1  20      147.64      180.76     87.30 o
   4   1  20        0.90      -82.54     82.54 o
   5   1  20       29.00       -1.64     84.65 o
   6   1  20       22.71      -70.84     94.40 o
   7   1  20      101.66      101.89    102.82 o
   8   1  20      199.60       61.32    107.19 o
   0   2  20      739.29      864.09    102.75 o
   1   2  20        4.83       16.34     61.53 o
   2   2  20       47.20       25.07     62.46 o
   3   2  20       22.28       -9.44     61.64 o
   4   2  20       41.71       25.90     86.91 o
   5   2  20      114.76       65.14     87.92 o
   6   2  20        3.52       95.41     92.60 o
   7   2  20        3.34       20.91     90.11 o
   8   2  20        2.81      -38.07     91.75 o
   1   3  20      223.62      325.23     68.51 o
   2   3  20      106.85       80.39     84.02 o
   3   3  20       85.82      128.86     74.00 o
   4   3  20      866.69      834.43     74.85 o
   5   3  20       15.92       -4.12     63.10 o
   6   3  20      808.54      835.07    111.02 o
   7   3  20       79.87      127.48     95.02 o
   8   3  20      181.91       62.57    107.89 o
   0   4  20       40.14      -19.04     86.67 o
   1   4  20        6.94        6.28     69.12 o
   2   4  20       55.93        5.37     66.20 o
   3   4  20      107.11      105.69     65.67 o
   4   4  20      102.38      120.22     66.22 o
   5   4  20        4.60      -23.36    105.20 o
   6   4  20       34.84       53.78     83.32 o
   7   4  20      119.80       50.09    107.58 o
   1   5  20       26.08       34.01     64.74 o
   2   5  20       20.44       39.13     68.04 o
   3   5  20       12.46      -17.90     71.68 o
   4   5  20      300.81      416.43     79.25 o
   5   5  20        2.66       85.92     67.55 o
   6   5  20       52.14       49.97    110.12 o
   0   6  20     1224.37     1215.55    129.50 o
   1   6  20      369.72      467.84     73.28 o
   2   6  20        2.20      -14.64     87.38 o
   3   6  20      255.78      365.84     93.34 o
   4   6  20       17.32      -63.59     65.62 o
   5   6  20      125.13       88.96     69.90 o
   6   6  20      314.52      356.63     79.24 o
   1   7  20       32.14       30.33     75.65 o
   2   7  20        5.53      -21.79     70.74 o
   3   7  20       95.71      243.54     79.53 o
   4   7  20       32.39       96.89    123.03 o
   0   8  20        8.39      -45.33     99.00 o
   1   8  20       81.72       82.06     78.93 o
   2   8  20       28.89      -58.83     73.50 o
   1   1  21       46.15      -47.98     94.16 o
   2   1  21      150.55      285.69    101.89 o
   3   1  21       71.69       39.79     89.80 o
   4   1  21      199.65      109.38    102.98 o
   5   1  21        7.91       39.09     89.33 o
   6   1  21      237.64      317.76     99.08 o
   7   1  21        4.09     -104.54    104.54 o
   0   2  21      627.32      680.06    112.58 o
   1   2  21        1.53      -15.53     69.19 o
   2   2  21      106.64      109.53     91.67 o
   3   2  21        1.57      103.76    100.48 o
   4   2  21       27.48       73.26     94.63 o
   5   2  21      240.39      329.93    109.85 o
   6   2  21      121.38     -105.87    105.87 o
   1   3  21       19.43       15.96     64.26 o
   2   3  21       69.87      176.25     74.58 o
   3   3  21        0.38      -51.13    105.83 o
   4   3  21       76.42      170.77     97.36 o
   5   3  21       85.97      144.72    108.13 o
   6   3  21       58.78      -22.39    108.05 o
   0   4  21       10.27       53.67     94.71 o
   1   4  21        9.48       31.45     69.33 o
   2   4  21      289.31      230.99     73.24 o
   3   4  21       14.95       11.27     69.89 o
   4   4  21      125.07       98.19     72.39 o
   5   4  21       21.17      -72.40     96.74 o
   1   5  21       10.67      137.96     70.40 o
   2   5  21       57.91       83.22     73.12 o
   3   5  21        2.42      -10.81     69.23 o
   4   5  21      157.95       -0.95    125.29 o
   0   6  21      292.66      268.22    107.11 o
   1   6  21      353.46      174.51     74.76 o
   2   6  21        4.39      -76.60     76.60 o
   3   6  21       77.97       88.97     75.97 o
   2   2  22       19.89       88.47    107.04 o
   3   2  22        8.45      -55.55    103.99 o
   4   2  22       71.13      114.84    102.28 o
   1   3  22        1.54      -70.60     70.60 o
   2   3  22       59.81       58.67     99.00 o
   3   3  22      202.18      147.99    113.12 o
   0   4  22       43.85      205.49    116.63 o
   1   4  22       11.71      -58.59     71.67 o
   2   4  22       53.41       -2.04     79.05 o
 
